# Supplementary material for: Identifying the minimum number of microsatellite loci needed to assess population genetic structure: A case study in fly culturing
Source: Fly (Austin). 2017 Dec 1;12(1):13–22. doi: 10.1080/19336934.2017.1396400 (PMC5927656; doi:10.1080/19336934.2017.1396400)
Supplement: suppl_Mat.zip [file kfly-12-01-1396400-s001.zip]

Archive with 2 entries (1 files):
- suppl_Mat/
- suppl_Mat/2017FLY0025R-s02.xls
