# Supplementary material for: Identifying the minimum number of microsatellite loci needed to assess population genetic structure: A case study in fly culturing
Source: Fly (Austin). 2017 Dec 1;12(1):13–22. doi: 10.1080/19336934.2017.1396400 (PMC5927656; doi:10.1080/19336934.2017.1396400)
Supplement: suppl_Mat.zip [file kfly-12-01-1396400-s001.zip › suppl_Mat/2017FLY0025R-s02.xls]

## Sheet: S1. Temperature regime
Table S1. Temperature regime used in environmental test chambers for cultivation of Drosophila nigrosparsa.
Time [hh:mm]	01:00-05:00	05:00-08:00	08:00-10:00	10:00-12:00	12:00-14:00	14:00-15:00	15:00-17:00	17:00-19:00	19:00-21:00	21:00-01:00
Illumination	Off	On	On	On	On	On	On	On	On	Off
Temperature [°C]	7	14	18	22	25	27	25	20	15	10

## Sheet: S2. Allele calling
Table S2. Numeric results from allele calling of 558 individuals at 11 microsatellite loci. The numbers are the fragment size in base pairs. Missing data are represented by zero.
Individual	DN16		DN45		DN41		DN37		DN35		DN48		DN36		DN40		DN49		DN31		DN39
KG0L0_01	158	164	208	210	239	250	285	285	168	168	205	207	189	195	193	201	280	298	276	284	341	341
KG0L0_02	144	148	202	202	239	262	294	294	168	193	207	209	189	217	195	199	298	298	260	280	333	341
KG0L0_03	140	148	204	212	260	260	271	271	168	187	198	205	189	195	191	195	0	0	268	280	333	347
KG0L0_04	154	154	204	206	250	252	285	285	199	203	211	211	189	192	195	210	298	300	260	288	341	341
KG0L0_05	144	152	210	214	239	250	285	285	183	197	221	235	192	195	195	197	298	302	276	276	343	345
KG0L0_06	146	152	200	204	258	258	283	283	176	203	215	237	181	189	195	199	298	298	260	268	339	349
KG0L0_07	156	156	202	223	239	260	298	298	168	195	203	205	189	192	191	210	298	300	292	296	343	345
KG0L0_08	138	174	200	212	250	250	271	296	168	181	203	205	195	195	161	185	298	298	0	0	343	345
KG0L0_09	154	168	204	206	250	260	294	294	168	180	205	225	189	192	193	212	278	298	264	268	341	343
KG0L0_10	131	170	202	210	254	262	285	294	168	168	205	205	192	201	189	197	300	304	268	272	341	341
KG0L0_11	140	158	193	202	252	256	287	294	168	187	207	213	189	192	195	195	280	296	280	284	331	343
KG0L0_12	158	160	204	204	239	258	285	285	168	201	205	211	186	192	189	193	300	300	272	276	341	343
KG0L0_13	150	158	200	204	250	252	298	298	193	193	196	209	192	195	187	199	298	298	272	276	343	345
KG0L0_14	131	146	210	212	250	260	294	294	168	180	215	223	186	189	189	195	0	0	264	268	341	341
KG0L0_15	172	178	206	208	252	256	300	300	185	187	211	211	192	192	193	220	298	308	268	276	329	341
KG0L0_16	158	164	202	212	258	260	0	0	168	193	209	215	186	201	0	0	278	300	264	264	335	341
KG0L0_17	152	152	204	210	252	260	269	298	176	193	203	205	189	189	193	195	278	298	276	280	341	345
KG0L0_18	162	162	193	204	250	266	298	298	201	201	0	0	189	192	191	197	298	304	260	284	327	341
KG0L0_19	158	158	210	210	254	254	0	0	168	189	0	0	0	0	0	0	0	0	0	0	333	333
KG0L0_20	148	148	0	0	239	250	271	271	189	191	205	219	186	195	197	197	298	298	272	284	341	341
KG0L0_21	150	160	200	210	244	246	300	300	168	193	200	213	186	192	189	195	0	0	262	268	326	341
KG0L0_22	180	180	0	0	252	262	292	292	168	183	203	203	186	195	195	195	300	302	280	280	341	349
KG0L0_23	146	146	204	212	250	254	281	281	0	0	0	0	0	0	193	205	278	298	0	0	341	341
KG0L0_24	131	164	204	210	254	262	294	294	183	189	0	0	189	189	193	201	0	0	264	272	333	343
KG0L0_25	146	156	200	206	262	262	294	294	178	193	203	231	189	195	193	193	298	306	268	268	341	341
KG0L0_26	152	176	206	208	252	262	279	279	181	193	209	217	195	195	189	205	298	302	264	264	339	341
KG0L0_27	144	160	195	202	254	254	271	290	168	170	205	239	192	204	193	195	306	306	284	296	341	347
KG0L0_28	146	154	206	206	239	252	285	285	168	176	195	207	186	195	195	195	286	298	262	300	333	341
KG0L0_29	148	158	200	210	252	256	294	298	168	193	211	223	189	195	191	205	278	298	268	268	329	343
KG0L0_30	144	164	193	208	239	256	271	300	189	195	209	209	192	192	191	193	298	298	268	280	337	347
KG0L0_31	138	164	193	212	239	254	275	275	0	0	0	0	0	0	195	195	203	304	260	288	341	343
KG5L1_01	0	0	0	0	0	0	0	0	168	168	194	194	186	186	205	207	280	298	276	276	339	345
KG5L1_02	146	152	206	212	256	258	283	300	168	170	200	211	198	204	199	220	284	298	272	276	333	341
KG5L1_03	0	0	0	0	0	0	0	0	197	203	203	207	189	189	195	222	284	286	252	276	343	349
KG5L1_04	148	164	200	212	262	262	279	287	168	216	203	211	195	195	195	220	300	302	276	288	333	341
KG5L1_05	154	154	200	212	250	250	294	300	0	0	0	0	0	0	195	197	298	298	264	284	345	347
KG5L1_06	150	158	206	210	239	252	292	292	203	203	207	215	189	195	195	220	298	298	276	280	341	349
KG5L1_07	158	158	195	210	258	262	0	0	195	195	205	239	189	189	179	195	286	300	262	284	326	343
KG5L1_08	138	160	193	193	250	254	0	0	168	168	211	219	183	198	195	205	298	298	262	268	326	341
KG5L1_09	146	152	200	210	256	262	296	298	180	180	190	215	189	195	195	195	298	298	268	280	339	341
KG5L1_10	0	0	0	0	0	0	0	0	168	168	194	194	186	189	195	207	286	298	276	276	339	345
KG5L1_11	138	144	195	202	239	260	279	292	214	216	215	219	204	204	195	195	286	302	260	296	341	341
KG5L1_12	158	158	197	212	252	252	271	279	193	216	209	239	195	204	195	195	298	302	260	276	339	341
KG5L1_13	131	160	200	200	231	254	271	304	168	216	207	207	189	195	195	195	288	298	260	268	343	349
KG5L1_14	0	0	0	0	0	0	0	0	168	168	215	215	189	192	189	197	286	296	252	276	329	349
KG5L1_15	146	170	202	206	260	262	271	271	180	195	207	211	189	189	195	201	298	300	276	284	333	343
KG5L1_16	146	152	212	214	250	262	271	271	168	187	203	211	189	195	201	205	280	302	264	268	341	341
KG5L1_17	146	162	202	206	239	254	279	300	189	199	215	215	192	204	193	197	288	298	276	276	329	333
KG5L1_18	142	152	206	210	250	254	271	300	168	197	215	215	189	195	189	195	286	298	268	288	337	349
KG5L1_19	144	152	202	204	250	262	292	292	168	187	203	207	189	195	201	205	280	302	264	268	341	341
KG5L1_20	150	152	193	206	252	254	275	275	170	193	200	215	189	195	195	201	280	304	264	268	311	341
KG5L1_21	131	154	202	204	250	252	279	290	193	193	207	217	192	192	195	199	280	302	264	268	341	341
KG5L1_22	154	156	202	202	250	254	300	300	168	168	205	207	189	192	197	201	298	298	268	284	311	341
KG5L1_23	136	136	202	206	250	258	271	271	170	176	205	239	195	195	195	195	306	306	296	296	341	341
KG5L1_24	162	178	193	212	250	256	271	279	168	176	211	217	189	192	189	205	286	298	260	264	327	341
KG5L1_25	152	164	202	206	252	254	279	290	168	193	211	215	189	195	195	201	286	306	264	284	343	345
KG5L1_26	146	146	200	200	246	254	277	292	193	193	194	209	186	189	189	189	280	300	276	284	333	345
KG5L1_27	152	178	193	208	252	256	271	300	193	193	209	217	192	192	189	189	298	302	260	284	327	341
KG5L1_28	131	160	200	206	254	256	300	300	193	203	200	207	0	0	189	199	286	300	262	276	326	341
KG5L1_29	156	158	204	212	241	241	290	290	174	195	207	207	192	192	199	199	278	298	264	276	333	337
KG5L1_30	146	162	195	208	250	252	285	304	176	176	200	217	189	195	189	189	282	298	260	276	327	347
KG5L1_31	146	156	204	214	258	258	294	294	168	203	207	211	186	195	201	205	298	298	268	276	311	333
KG5L2_01	146	160	195	204	256	262	285	285	193	195	200	207	189	192	179	201	286	286	276	276	333	347
KG5L2_02	144	144	202	204	256	260	279	292	168	168	207	207	195	204	195	203	296	298	268	276	341	341
KG5L2_03	146	164	195	200	256	258	271	292	170	170	211	239	189	192	193	195	280	298	288	300	341	347
KG5L2_04	164	178	193	212	252	256	283	283	180	180	200	205	189	195	195	205	286	298	268	276	329	341
KG5L2_05	146	168	195	202	260	262	300	300	168	203	211	217	186	192	197	197	298	302	268	296	341	347
KG5L2_06	154	164	202	204	252	256	279	304	168	170	200	213	192	192	179	195	282	302	264	280	347	347
KG5L2_07	131	152	202	216	250	252	300	300	191	203	194	225	189	189	195	201	298	302	260	264	341	343
KG5L2_08	164	164	193	200	256	262	296	296	189	203	211	239	189	192	197	199	203	286	268	284	341	345
KG5L2_09	136	162	193	206	254	254	279	279	197	201	203	217	189	195	195	195	280	280	284	296	341	341
KG5L2_10	162	162	210	212	250	258	292	298	168	168	205	207	189	192	197	222	298	306	260	260	327	343
KG5L2_11	131	154	206	223	252	254	294	298	170	216	211	239	189	204	195	195	298	298	260	264	343	347
KG5L2_12	146	152	206	212	250	252	300	300	191	197	203	209	189	201	189	195	286	298	276	288	333	337
KG5L2_13	136	144	195	206	252	258	292	304	168	193	196	239	192	204	195	195	280	300	296	296	341	347
KG5L2_14	0	0	0	0	0	0	0	0	180	180	203	207	189	195	195	201	300	306	276	284	339	345
KG5L2_15	158	158	193	197	254	254	285	294	193	207	194	209	189	204	189	195	286	298	276	284	345	345
KG5L2_16	176	176	193	223	250	250	271	271	180	180	207	213	189	189	195	195	298	298	264	284	341	345
KG5L2_17	152	158	206	210	252	264	287	287	0	0	209	211	186	192	195	201	286	300	264	284	341	343
KG5L2_18	162	162	193	193	250	250	271	294	193	195	207	209	189	189	189	201	298	298	268	284	333	345
KG5L2_19	144	186	195	202	254	258	277	290	168	187	213	215	189	198	195	195	280	306	264	288	326	337
KG5L2_20	136	152	206	208	252	252	298	300	197	197	200	217	195	195	189	193	298	302	288	296	337	341
KG5L2_21	152	178	193	200	252	258	271	283	176	193	203	211	186	195	195	195	302	306	276	296	329	347
KG5L2_22	144	152	204	206	256	258	283	292	193	195	205	217	189	192	189	195	280	298	264	296	341	347
KG5L2_23	138	162	197	223	254	254	275	275	170	180	237	239	195	201	193	193	280	306	264	284	341	345
KG5L2_24	144	148	206	212	246	262	300	304	207	207	205	225	195	195	195	197	286	300	284	288	341	341
KG5L2_25	146	152	208	212	262	262	292	292	168	168	217	225	192	195	195	220	284	298	268	288	337	341
KG5L2_26	140	140	193	202	252	256	271	287	168	193	203	217	192	195	195	197	298	298	280	300	331	347
KG5L2_27	136	152	193	200	252	254	0	0	176	197	200	209	189	195	195	195	298	300	264	284	341	343
KG5L2_28	144	156	204	206	252	252	279	292	199	203	205	207	192	195	195	195	298	302	264	268	311	341
KG5L2_29	160	162	206	208	252	254	271	271	195	203	211	211	189	192	199	201	296	298	268	280	333	341
KG5L2_30	146	152	200	208	256	264	292	292	187	193	207	217	189	192	197	205	280	298	264	268	339	339
KG5L2_31	146	152	200	206	254	260	277	277	168	193	207	207	201	204	195	210	280	280	276	284	333	345
KG5L3_01	144	164	193	206	254	258	300	300	195	201	207	233	186	189	197	201	300	300	264	264	341	345
KG5L3_02	131	164	197	206	256	260	271	271	189	195	200	200	189	204	201	220	298	298	264	268	341	341
KG5L3_03	136	146	200	202	239	250	271	304	176	197	205	209	192	195	203	203	280	300	264	296	341	341
KG5L3_04	162	164	193	210	254	256	271	304	168	193	209	209	195	204	189	199	298	298	264	284	341	341
KG5L3_05	156	158	206	208	250	252	292	292	176	189	207	207	189	192	195	220	298	298	268	280	311	349
KG5L3_06	152	162	193	206	254	254	271	271	0	0	205	209	192	204	189	210	280	298	268	280	333	341
KG5L3_07	158	176	202	216	254	258	290	290	168	168	207	207	189	204	195	195	298	306	268	284	341	343
KG5L3_08	0	0	0	0	0	0	0	0	183	197	223	223	186	189	195	205	286	302	252	262	326	349
KG5L3_09	146	158	193	202	254	262	292	292	0	0	203	213	189	195	195	201	280	298	268	276	333	341
KG5L3_10	146	146	200	200	262	262	271	271	195	203	207	235	189	189	195	195	280	304	268	276	333	345
KG5L3_11	150	150	193	208	250	254	298	298	189	203	207	219	192	201	195	201	298	306	264	276	341	341
KG5L3_12	152	164	204	214	0	0	304	304	170	195	205	213	192	192	195	199	282	302	264	280	347	347
KG5L3_13	146	146	206	210	252	258	275	275	168	168	211	211	189	195	195	205	298	304	260	276	333	339
KG5L3_14	158	162	193	204	250	254	279	298	193	197	200	207	189	189	185	189	298	302	268	284	333	343
KG5L3_15	158	158	193	200	0	0	302	302	168	207	194	211	186	186	205	205	298	298	276	276	339	345
KG5L3_16	146	176	193	193	254	262	292	292	168	193	203	213	195	204	195	201	280	300	268	268	333	341
KG5L3_17	136	156	193	193	256	260	292	304	0	0	211	239	192	204	193	195	298	300	292	296	0	0
KG5L3_18	146	146	193	212	260	260	271	271	193	193	205	209	181	204	189	195	298	302	264	268	341	341
KG5L3_19	0	0	0	0	0	0	0	0	168	216	203	207	189	195	195	195	280	300	268	284	341	341
KG5L3_20	158	186	193	193	252	258	271	271	168	193	0	0	189	192	187	195	280	306	262	276	326	345
KG5L3_21	131	164	193	206	252	256	0	0	168	203	0	0	189	204	195	195	298	298	264	284	341	341
KG5L3_22	154	160	195	214	252	254	290	292	168	193	200	209	192	195	191	193	280	284	284	284	341	347
KG5L3_23	146	178	195	195	250	252	271	304	170	193	196	211	195	195	179	187	298	300	276	296	329	341
KG5L3_24	146	170	202	212	252	254	279	292	189	193	200	217	192	195	201	201	298	302	260	284	339	343
KG5L3_25	152	162	197	206	231	239	279	279	176	189	215	223	189	217	197	199	288	302	280	288	0	0
KG5L3_26	150	162	206	206	254	264	0	0	193	193	205	211	189	204	210	222	280	302	260	280	341	341
KG5L3_27	144	144	193	204	239	260	298	298	168	193	0	0	0	0	191	201	298	300	260	288	327	341
KG5L3_28	156	164	200	212	239	252	275	277	187	189	207	217	0	0	197	203	280	304	264	284	345	345
KG5L3_29	146	164	193	200	239	256	283	283	170	193	207	209	0	0	189	201	298	300	284	284	341	345
KG5L3_30	154	168	204	210	264	264	292	292	195	201	219	239	0	0	193	195	286	298	252	268	341	345
KG5L3_31	152	158	195	212	254	254	300	300	168	191	203	239	189	192	195	195	284	286	252	296	347	349
KG5L4_01	136	158	195	195	252	256	292	304	170	170	211	211	192	195	193	195	298	300	276	296	329	341
KG5L4_02	146	146	195	208	239	254	279	285	0	0	200	213	192	192	195	199	286	302	260	276	333	339
KG5L4_03	0	0	0	0	0	0	0	0	168	168	194	211	186	189	195	207	286	298	268	280	341	341
KG5L4_04	152	164	0	0	254	254	271	271	0	0	0	0	204	204	189	189	0	0	276	284	341	341
KG5L4_05	148	164	193	202	250	250	277	300	176	193	207	219	189	192	195	195	298	298	264	288	341	345
KG5L4_06	0	0	0	0	0	0	0	0	201	207	203	225	195	195	193	195	300	300	276	288	333	341
KG5L4_07	144	158	197	206	250	260	271	294	168	195	0	0	181	189	195	197	298	298	284	284	341	343
KG5L4_08	146	162	193	197	239	260	279	279	0	0	0	0	0	0	195	195	298	298	264	280	339	345
KG5L4_09	146	152	204	210	252	262	279	300	0	0	190	213	195	195	193	195	300	302	264	276	333	341
KG5L4_10	0	0	0	0	0	0	0	0	176	197	194	205	192	204	195	201	298	306	264	296	337	347
KG5L4_11	150	164	202	204	250	258	292	292	176	176	200	200	195	198	199	199	298	300	272	276	341	341
KG5L4_12	146	178	193	206	239	252	292	292	181	187	207	207	192	195	195	220	280	298	260	276	329	339
KG5L4_13	152	178	193	212	254	254	271	271	199	203	194	215	189	189	195	205	280	298	264	276	341	343
KG5L4_14	0	0	0	0	0	0	0	0	168	193	203	203	189	189	195	195	302	302	260	268	341	341
KG5L4_15	131	154	193	212	231	262	271	298	168	176	205	207	189	189	205	205	280	298	260	280	343	343
KG5L4_16	131	136	193	204	252	262	279	298	0	0	0	0	0	0	189	193	280	280	264	296	341	341
KG5L4_17	156	170	193	202	250	256	0	0	199	199	207	207	192	192	195	201	298	298	264	284	343	343
KG5L4_18	152	152	204	208	250	252	279	279	168	195	217	239	189	195	189	195	0	0	264	296	341	347
KG5L4_19	152	158	200	216	252	258	271	287	168	168	211	225	195	195	183	220	296	298	264	284	343	326
KG5L4_20	164	176	200	208	252	256	283	283	195	195	200	200	192	192	179	193	298	298	264	284	341	341
KG5L4_21	158	164	202	204	250	252	271	271	168	168	205	207	195	195	193	195	298	298	276	276	341	345
KG5L4_22	158	162	193	204	246	250	279	298	193	193	200	211	189	189	179	220	298	302	260	284	327	343
KG5L4_23	162	162	193	212	231	256	271	271	168	176	200	211	189	192	205	205	286	298	264	268	333	341
KG5L4_24	144	156	204	206	239	252	279	292	0	0	0	0	0	0	189	195	302	304	264	268	311	341
KG5L4_25	140	152	202	206	254	262	271	271	168	168	207	211	195	204	197	210	296	296	280	284	341	341
KG5L4_26	146	168	193	195	260	260	304	304	193	193	0	0	192	204	179	187	0	0	268	296	311	341
KG5L4_27	146	164	200	208	250	254	271	271	168	168	211	211	195	204	191	197	0	0	268	284	341	341
KG5L4_28	144	152	193	212	258	264	290	290	168	193	213	213	189	198	195	195	0	0	284	288	337	343
KG5L4_29	131	152	193	212	252	254	298	298	180	180	205	205	192	195	193	195	298	298	264	284	337	341
KG5L4_30	158	158	193	206	252	262	279	292	176	193	215	239	189	192	195	201	0	0	276	292	339	343
KG5L4_31	146	146	202	206	252	256	292	292	170	197	200	200	195	204	185	185	0	0	260	276	339	341
KG5L5_01	144	148	193	193	256	264	292	292	168	168	207	209	189	195	195	205	280	300	268	288	341	341
KG5L5_02	164	164	200	206	252	256	292	292	193	203	207	209	189	198	189	220	298	300	276	284	341	343
KG5L5_03	176	176	193	223	250	254	271	294	168	195	207	213	181	189	195	201	0	0	264	284	341	345
KG5L5_04	146	146	204	204	239	252	271	294	168	168	205	215	189	195	199	199	282	282	264	276	333	341
KG5L5_05	144	144	197	202	239	254	304	304	170	189	207	239	186	195	195	195	298	300	268	284	341	345
KG5L5_06	160	164	206	206	256	264	285	285	197	203	200	219	186	198	193	205	286	306	264	284	341	345
KG5L5_07	144	146	193	206	254	258	271	294	168	195	0	0	189	192	195	197	298	298	260	284	337	345
KG5L5_08	164	168	195	206	252	254	0	0	0	0	0	0	0	0	197	203	286	298	252	276	329	345
KG5L5_09	144	152	193	210	239	264	275	277	187	193	203	213	189	195	185	195	280	304	264	284	341	343
KG5L5_10	144	164	195	202	254	254	271	292	168	195	205	215	189	198	185	195	280	298	276	296	343	347
KG5L5_11	142	158	202	202	254	258	294	294	197	216	200	205	186	195	195	205	280	304	276	296	341	345
KG5L5_12	152	164	206	212	252	258	294	294	193	193	205	213	189	204	195	199	298	298	260	268	339	341
KG5L5_13	142	152	193	212	250	254	285	285	168	203	194	203	189	189	201	201	286	302	264	264	341	341
KG5L5_14	146	152	200	206	252	254	279	285	168	193	203	209	189	195	185	195	280	302	0	0	339	341
KG5L5_15	158	170	199	204	239	254	304	304	168	197	0	0	186	201	191	191	286	298	280	284	343	343
KG5L5_16	158	168	204	206	246	258	304	304	0	0	0	0	0	0	193	195	300	300	268	276	311	345
KG5L5_17	146	152	204	206	252	264	271	296	168	168	205	211	181	192	197	197	280	298	264	264	339	341
KG5L5_18	142	152	195	212	254	258	298	300	168	199	215	219	189	189	189	222	286	306	276	288	337	343
KG5L5_19	142	158	202	206	252	262	279	279	176	193	215	239	189	192	195	201	302	302	276	292	339	343
KG5L5_20	146	162	195	195	250	250	277	292	170	193	211	211	189	195	179	189	280	280	260	268	327	341
KG5L5_21	142	158	202	206	252	262	279	292	176	180	215	239	192	195	201	220	298	302	276	276	339	345
KG5L5_22	136	142	200	212	260	260	0	0	168	170	211	211	186	195	179	197	280	298	284	296	341	345
KG5L5_23	131	146	197	200	250	252	292	292	191	193	211	211	189	195	197	222	280	298	264	268	341	341
KG5L5_24	152	158	206	212	250	254	285	285	0	0	0	0	0	0	201	201	286	302	264	276	339	341
KG5L5_25	152	164	195	210	250	250	300	300	197	199	203	219	189	189	195	201	0	0	264	288	337	343
KG5L5_26	142	152	202	212	254	260	292	292	168	180	215	215	204	204	195	195	306	306	276	288	337	339
KG5L5_27	150	152	193	202	250	254	304	304	168	168	205	205	189	195	195	201	300	302	264	268	341	341
KG5L5_28	142	156	202	206	239	256	298	298	168	193	209	215	186	189	191	195	286	298	288	300	341	347
KG5L5_29	146	146	193	204	252	262	271	294	193	195	207	211	189	192	201	220	296	300	276	284	333	345
KG5L5_30	144	154	204	212	250	252	275	275	189	193	207	209	186	195	189	195	298	304	264	264	341	347
KG5L5_31	146	152	193	195	252	252	304	304	168	170	211	239	195	195	193	199	286	300	264	296	339	341
KG5L6_01	136	152	202	223	254	264	298	298	170	203	194	200	195	198	193	201	0	0	264	296	341	341
KG5L6_02	148	152	193	212	252	260	294	294	168	199	190	190	186	204	195	201	300	302	284	288	337	341
KG5L6_03	146	146	193	204	250	252	271	304	168	193	211	215	189	195	195	222	286	286	296	300	341	347
KG5L6_04	152	156	204	204	254	264	271	292	168	168	194	215	189	189	195	195	280	298	248	264	341	343
KG5L6_05	144	144	202	204	239	254	271	271	189	193	207	219	195	201	195	205	296	298	260	284	341	345
KG5L6_06	131	136	204	223	252	262	279	298	168	197	200	203	195	195	189	193	280	280	260	296	341	343
KG5L6_07	162	168	193	210	256	256	300	300	168	187	211	213	192	192	195	195	300	302	268	280	311	339
KG5L6_08	164	176	193	202	250	250	271	294	0	0	0	0	0	0	195	201	298	298	264	264	341	345
KG5L6_09	152	164	193	206	254	260	290	290	168	193	205	239	198	204	195	195	302	302	264	288	337	345
KG5L6_10	150	164	206	206	239	252	296	296	170	203	200	200	189	195	195	199	298	298	276	276	341	343
KG5L6_11	150	156	206	223	239	256	292	292	168	170	200	213	189	195	195	195	298	298	276	292	341	341
KG5L6_12	158	178	197	223	254	262	271	271	195	197	200	215	183	192	201	205	298	298	272	276	339	341
KG5L6_13	146	146	0	0	0	0	271	271	0	0	0	0	192	192	195	220	0	0	260	276	0	0
KG5L6_14	156	162	208	212	256	256	271	292	168	193	196	211	186	186	193	205	298	302	264	296	341	341
KG5L6_15	131	136	193	208	250	252	298	298	195	199	237	239	192	192	195	201	298	298	264	296	337	341
KG5L6_16	146	164	206	208	254	262	0	0	0	0	0	0	0	0	189	195	298	300	268	284	339	341
KG5L6_17	142	152	204	210	254	262	292	300	168	170	213	215	189	204	189	195	298	298	264	288	333	337
KG5L6_18	138	148	206	212	254	258	275	300	176	178	203	215	192	195	179	195	302	306	260	288	329	341
KG5L6_19	142	152	193	197	231	239	271	271	216	216	215	223	189	192	195	197	288	298	264	284	341	341
KG5L6_20	142	146	0	0	239	252	0	0	168	176	205	205	192	195	201	201	280	298	264	264	337	341
KG5L6_21	142	152	200	208	250	252	279	285	168	193	0	0	189	189	185	191	302	302	260	280	327	347
KG5L6_22	146	178	195	208	250	252	0	0	168	170	211	217	189	195	179	220	280	298	268	268	339	341
KG5L6_23	146	164	195	200	252	252	271	292	187	193	205	213	189	195	187	203	298	298	264	284	339	341
KG5L6_24	0	0	0	0	0	0	0	0	0	0	0	0	0	0	197	205	280	280	260	264	337	339
KG5L6_25	146	146	200	202	239	252	271	279	193	203	209	239	192	195	185	189	298	302	276	284	327	333
KG5L6_26	152	160	193	193	254	260	271	298	0	0	194	205	181	198	193	195	298	298	264	284	337	339
KG5L6_27	150	158	206	212	252	254	275	275	203	203	194	207	189	195	195	205	280	304	276	276	339	341
KG5L6_28	146	156	206	210	239	252	271	271	168	168	0	0	189	195	195	195	298	298	268	276	311	333
KG5L6_29	142	164	193	210	252	254	292	292	180	193	200	209	195	204	195	195	0	0	276	296	339	347
KG5L6_30	144	158	193	195	256	260	0	0	193	195	190	205	189	204	195	210	298	298	276	284	333	341
KG5L6_31	146	164	204	206	252	256	294	294	189	203	194	211	189	189	195	210	298	298	276	284	333	341
KG5L7_01	136	178	193	223	250	252	292	304	170	193	209	211	195	195	187	187	298	300	272	296	329	341
KG5L7_02	146	154	200	206	258	258	277	304	168	168	200	203	189	195	195	199	280	298	264	276	333	341
KG5L7_03	156	168	193	204	264	264	292	294	195	201	219	239	186	189	193	195	286	298	248	252	343	345
KG5L7_04	150	158	197	206	246	254	300	300	197	197	200	200	186	192	195	205	298	298	268	276	339	341
KG5L7_05	146	146	193	206	256	258	271	271	199	199	0	0	192	198	185	185	203	298	260	280	327	349
KG5L7_06	136	168	195	206	252	252	292	292	0	0	0	0	195	195	195	203	286	298	252	276	326	345
KG5L7_07	0	0	0	0	0	0	0	0	193	197	0	0	192	192	189	195	298	304	268	276	333	333
KG5L7_08	131	162	204	208	254	254	271	271	0	0	209	209	195	204	189	199	282	298	264	264	341	341
KG5L7_09	152	162	193	212	252	254	0	0	176	193	205	209	192	204	189	205	286	298	276	284	341	341
KG5L7_10	156	162	193	193	256	256	271	271	193	203	207	209	192	192	189	201	0	0	264	284	341	345
KG5L7_11	146	152	197	204	250	254	271	296	168	168	217	217	189	195	197	201	280	298	264	264	339	341
KG5L7_12	152	156	206	210	239	264	298	298	189	195	196	207	186	195	195	201	298	306	264	268	311	341
KG5L7_13	146	146	195	206	258	262	271	292	168	193	203	209	189	195	189	197	298	298	264	300	345	347
KG5L7_14	144	178	195	206	256	258	292	304	170	193	196	205	186	189	187	203	298	302	264	276	329	341
KG5L7_15	152	160	193	193	252	256	271	271	195	197	205	205	195	198	193	195	298	306	264	284	337	339
KG5L7_16	144	152	195	208	260	260	277	290	168	193	190	239	0	0	195	195	280	280	284	296	343	347
KG5L7_17	146	158	199	206	256	256	271	300	168	199	203	207	189	198	185	201	298	298	276	280	333	349
KG5L7_18	156	164	193	200	252	254	271	271	180	189	207	215	192	201	189	195	280	298	264	268	311	345
KG5L7_19	144	152	193	193	231	246	279	292	193	193	209	215	186	189	185	189	288	288	264	284	341	341
KG5L7_20	162	176	200	208	254	256	271	271	168	193	0	0	189	192	189	205	298	298	264	264	341	341
KG5L7_21	164	164	206	206	239	254	296	296	176	193	209	223	201	217	189	199	288	298	264	288	341	341
KG5L7_22	146	154	204	206	254	254	290	290	170	216	200	200	189	189	195	195	298	302	268	268	341	341
KG5L7_23	158	176	202	206	252	252	290	290	168	168	205	211	189	195	195	195	298	306	264	284	341	343
KG5L7_24	152	158	193	212	254	258	277	285	168	187	203	213	189	195	195	195	280	286	276	284	339	343
KG5L7_25	162	164	202	204	256	256	298	304	168	197	209	209	192	192	187	203	298	298	260	276	341	351
KG5L7_26	131	158	204	212	239	256	296	296	168	203	215	223	189	198	0	0	280	298	276	280	341	349
KG5L7_27	152	158	204	206	254	256	290	290	176	216	209	209	189	192	195	195	284	298	264	276	339	341
KG5L7_28	131	152	206	223	250	254	275	279	193	199	209	209	192	201	189	195	288	304	264	284	341	343
KG5L7_29	144	146	193	200	250	260	279	279	168	193	217	217	192	204	189	195	280	280	276	296	333	347
KG5L7_30	131	140	200	210	239	252	271	271	168	189	0	0	186	204	195	199	298	304	264	268	337	341
KG5L7_31	131	152	193	197	239	252	271	271	176	199	0	0	192	192	195	199	298	298	264	280	339	341
KG5L8_01	146	170	208	212	254	256	279	292	189	193	200	217	192	195	195	201	298	302	260	284	339	341
KG5L8_02	140	170	195	212	260	262	298	298	168	189	211	211	189	189	195	210	298	298	284	284	341	343
KG5L8_03	152	158	193	197	252	254	283	283	170	195	0	0	183	183	195	201	278	298	268	296	341	347
KG5L8_04	146	146	193	206	256	258	271	271	168	193	0	0	189	189	205	222	280	298	260	284	337	345
KG5L8_05	146	156	202	204	252	252	271	285	168	168	0	0	189	195	185	201	286	296	264	268	339	343
KG5L8_06	158	164	195	210	256	264	279	300	191	193	213	217	189	192	195	197	298	302	276	284	343	343
KG5L8_07	150	156	193	208	239	254	300	300	199	199	0	0	189	195	195	195	298	298	276	292	341	341
KG5L8_08	144	178	193	202	252	260	271	304	168	197	0	0	195	195	189	193	300	306	264	276	329	341
KG5L8_09	158	164	206	208	252	256	283	283	168	193	200	211	192	195	195	205	280	298	280	284	341	341
KG5L8_10	144	164	200	202	254	258	277	304	168	168	203	209	189	195	195	195	280	298	264	296	347	347
KG5L8_11	0	0	0	0	0	0	0	0	168	183	200	215	189	189	189	201	280	286	262	288	326	337
KG5L8_12	146	176	195	206	231	254	271	271	168	197	215	239	192	198	185	195	280	298	264	276	333	341
KG5L8_13	140	158	193	206	250	258	300	300	176	176	0	0	192	195	193	195	298	298	272	284	341	343
KG5L8_14	144	156	208	208	252	254	271	298	168	193	203	215	189	195	201	222	280	296	264	268	311	341
KG5L8_15	152	156	206	210	254	260	279	279	168	193	205	217	189	192	201	201	302	302	264	296	341	345
KG5L8_16	154	164	206	206	197	258	294	300	168	189	194	194	204	204	195	207	298	298	268	272	341	341
KG5L8_17	0	0	0	0	0	0	0	0	168	197	211	215	186	189	189	195	286	298	252	280	331	349
KG5L8_18	164	178	202	204	252	262	298	298	168	216	205	205	189	204	195	197	286	298	260	276	333	343
KG5L8_19	144	156	212	212	250	262	271	271	203	203	0	0	195	195	201	205	296	298	264	268	311	341
KG5L8_20	131	164	204	204	239	254	296	296	199	216	207	223	181	201	195	201	286	298	264	276	341	345
KG5L8_21	144	144	202	212	250	262	300	300	193	203	207	219	195	195	201	205	280	298	260	284	341	345
KG5L8_22	144	154	193	195	260	260	300	300	170	195	209	209	195	204	195	199	0	0	252	268	341	345
KG5L8_23	154	174	206	206	197	252	300	300	193	207	213	213	189	189	197	207	298	298	268	300	333	341
KG5L8_24	136	152	200	223	252	252	271	283	168	193	205	217	195	195	187	189	302	306	296	296	341	347
KG5L8_25	0	0	0	0	0	0	0	0	197	207	211	225	189	195	195	222	286	298	276	276	333	339
KG5L8_26	152	154	210	212	254	262	271	283	197	214	215	239	189	204	195	195	286	298	284	288	337	341
KG5L8_27	164	178	195	212	250	260	304	304	195	199	207	211	195	204	203	220	298	302	272	276	329	333
KG5L8_28	152	152	193	200	250	260	279	279	0	0	0	0	189	189	195	195	0	0	0	0	341	343
KG5L8_29	164	164	200	202	252	258	277	296	168	168	223	223	189	204	195	195	280	298	264	264	345	345
KG5L8_30	146	146	193	202	254	254	271	292	199	199	205	207	189	192	195	220	298	298	260	268	339	339
KG5L8_31	146	152	193	206	250	252	300	300	168	189	205	211	189	195	193	210	298	298	264	268	341	345
PG0L0_01	150	152	193	210	252	260	298	298	195	195	200	211	192	192	195	210	298	298	260	276	333	341
PG0L0_02	140	152	200	206	254	256	298	298	168	170	213	213	195	195	195	195	298	298	260	276	341	341
PG0L0_03	150	150	212	212	250	250	271	275	168	168	207	209	192	195	191	203	278	298	264	272	341	349
PG0L0_04	150	164	202	218	250	260	271	296	189	193	207	219	189	189	195	201	298	304	256	276	333	341
PG0L0_05	131	160	195	200	239	258	298	300	172	172	229	229	192	195	193	203	278	286	260	260	337	337
PG0L0_06	152	152	195	212	239	268	298	298	189	189	205	221	192	192	185	193	298	298	268	276	337	345
PG0L0_07	152	166	204	208	248	270	283	283	193	193	209	215	186	192	185	189	298	300	272	280	337	341
PG0L0_08	154	158	206	214	250	254	285	296	195	195	211	211	189	195	193	201	296	298	280	292	337	341
PG0L0_09	140	158	195	202	250	252	271	294	0	0	203	225	181	195	195	203	298	304	276	280	333	351
PG0L0_10	144	162	206	226	252	252	296	306	168	189	203	225	169	186	185	195	298	298	276	280	341	341
PG0L0_11	148	164	193	204	250	262	287	287	193	209	203	203	189	192	191	197	288	298	260	264	339	341
PG0L0_12	148	158	206	220	260	260	275	296	168	201	194	209	189	192	193	195	298	300	276	280	333	333
PG0L0_13	150	150	206	216	239	254	300	300	168	191	215	215	189	189	189	195	276	284	268	276	341	343
PG0L0_14	150	162	206	210	239	252	0	0	195	195	205	217	189	192	193	195	278	278	260	284	341	341
PG0L0_15	158	160	208	216	258	266	296	296	168	216	221	221	181	195	195	195	290	298	272	280	329	347
PG0L0_16	138	166	202	206	252	262	304	304	197	199	205	221	189	195	193	201	296	298	268	280	337	347
PG0L0_17	140	158	193	206	250	252	271	271	185	193	207	213	186	192	193	193	298	308	268	276	333	337
PG0L0_18	148	170	202	208	250	254	294	294	172	172	203	231	192	195	195	195	298	298	268	276	343	343
PG0L0_19	131	156	206	212	256	260	285	296	199	203	205	211	192	192	193	207	298	300	264	284	331	333
PG0L0_20	0	0	0	0	0	0	0	0	168	176	209	217	192	195	199	207	290	300	260	288	341	345
PG0L0_21	150	164	206	214	250	252	267	275	180	195	203	223	192	195	199	205	298	300	268	284	337	337
PG0L0_22	150	160	206	210	250	254	298	298	168	214	207	211	183	195	199	210	278	298	253	272	341	343
PG0L0_23	150	168	193	202	254	262	296	296	195	195	211	217	189	192	197	203	298	300	256	268	0	0
PG0L0_24	152	158	193	202	252	254	285	292	168	197	205	225	192	195	193	212	268	300	260	288	341	341
PG0L0_25	158	164	193	206	250	262	302	302	191	195	205	207	189	201	195	205	298	304	268	284	341	343
PG0L0_26	158	158	210	212	254	262	285	292	193	203	205	211	186	195	193	203	298	298	272	280	333	341
PG0L0_27	160	176	200	206	258	262	271	298	185	185	207	207	192	201	0	0	298	298	264	276	341	349
PG0L0_28	154	158	193	202	250	258	271	294	176	176	205	215	192	192	199	201	298	302	280	288	341	343
PG0L0_29	146	152	193	195	252	264	294	294	195	195	203	207	189	195	195	195	286	298	260	268	339	347
PG0L0_30	140	158	204	206	239	252	271	294	174	193	211	211	195	198	193	195	298	300	276	288	333	341
PG0L0_31	154	156	206	212	254	260	271	304	0	0	205	213	195	204	195	195	294	302	272	272	326	341
PG5L1_01	146	146	202	210	262	262	296	296	168	216	203	211	189	198	195	201	298	298	276	280	343	349
PG5L1_02	144	144	197	202	250	262	298	298	168	195	203	217	189	192	193	205	298	298	268	272	337	341
PG5L1_03	144	148	202	202	239	258	298	298	168	195	211	215	195	195	193	201	296	300	272	272	341	341
PG5L1_04	148	158	193	202	250	262	292	304	0	0	0	0	0	0	195	207	298	298	264	276	333	341
PG5L1_05	160	162	206	216	264	272	298	300	168	195	213	221	198	195	189	193	298	298	280	284	341	341
PG5L1_06	140	168	206	210	252	254	271	296	168	189	203	203	189	195	187	201	298	308	268	292	329	339
PG5L1_07	138	150	202	195	246	262	267	267	191	216	203	217	189	192	193	195	298	298	268	276	333	337
PG5L1_08	152	158	195	210	252	260	0	0	168	193	203	217	189	198	197	207	286	298	264	276	333	357
PG5L1_09	156	168	206	210	260	260	0	0	193	193	203	211	189	198	197	207	0	0	268	276	329	339
PG5L1_10	142	152	195	216	239	252	294	294	168	187	211	217	192	195	199	201	298	306	268	284	341	341
PG5L1_11	158	168	200	204	262	262	265	281	191	191	205	205	186	195	193	193	298	298	268	276	329	333
PG5L1_12	138	146	202	202	246	250	287	287	181	181	205	217	169	189	195	195	298	298	260	268	337	347
PG5L1_13	146	156	202	226	250	262	298	298	168	199	203	221	189	195	195	216	298	298	260	272	347	347
PG5L1_14	142	166	197	202	239	252	296	296	168	205	209	211	189	195	191	201	298	298	268	280	341	347
PG5L1_15	142	152	195	204	250	252	0	0	185	201	215	215	189	195	189	193	286	298	264	284	337	337
PG5L1_16	148	168	202	214	252	262	265	281	168	197	198	213	189	195	193	193	298	298	268	284	329	341
PG5L1_17	146	164	195	197	239	250	294	294	183	191	205	221	189	189	195	205	286	304	276	280	0	0
PG5L1_18	138	166	197	204	239	262	294	294	187	195	205	215	195	198	193	201	298	306	260	280	0	0
PG5L1_19	148	162	202	204	258	260	298	298	168	181	211	215	192	192	195	201	296	300	252	272	0	0
PG5L1_20	150	166	202	202	254	262	296	296	193	205	209	215	195	198	193	205	298	298	276	280	333	347
PG5L1_21	150	152	210	214	254	262	285	292	191	193	205	209	189	195	195	201	298	298	264	280	326	341
PG5L1_22	142	154	204	204	262	262	298	298	168	205	205	213	186	195	197	197	282	298	252	280	341	341
PG5L1_23	146	166	200	212	239	250	281	281	170	197	217	233	195	195	183	193	298	298	264	292	341	341
PG5L1_24	146	148	197	202	239	250	298	304	168	168	198	205	189	195	207	207	296	298	260	260	347	357
PG5L1_25	146	166	200	212	239	250	277	277	170	197	217	233	189	195	183	216	298	298	280	292	0	0
PG5L1_26	146	156	202	206	250	258	287	287	195	197	205	205	189	195	193	195	278	298	284	284	0	0
PG5L1_27	164	168	195	202	250	252	287	287	195	201	203	217	181	195	193	205	286	298	260	268	0	0
PG5L1_28	154	156	195	214	239	254	304	304	168	191	211	215	193	198	193	203	0	0	260	272	0	0
PG5L1_29	152	156	204	206	250	252	0	0	181	201	217	217	181	189	189	193	286	298	260	264	0	0
PG5L1_30	142	154	204	204	250	262	292	292	168	189	205	209	169	195	193	199	288	298	252	280	0	0
PG5L1_31	152	158	210	210	250	250	271	296	185	205	209	209	189	198	193	207	298	308	268	268	0	0
PG5L2_01	148	152	193	210	239	239	296	302	168	197	198	217	189	198	195	201	298	300	260	264	326	347
PG5L2_02	142	148	193	202	250	252	296	304	166	205	221	221	195	195	195	205	298	298	264	268	341	341
PG5L2_03	160	166	202	204	252	262	267	267	191	191	203	217	189	192	193	195	298	298	260	280	341	347
PG5L2_04	148	152	210	210	252	256	292	304	168	197	203	211	192	195	193	203	298	298	256	260	0	0
PG5L2_05	146	166	206	210	262	262	296	296	168	185	205	205	186	201	193	201	298	300	280	284	0	0
PG5L2_06	140	168	202	202	254	262	275	275	0	0	203	213	0	0	183	201	280	280	260	260	0	0
PG5L2_07	142	166	204	214	250	262	304	304	168	189	203	205	169	195	193	201	298	298	252	280	0	0
PG5L2_08	152	158	206	226	239	260	298	298	168	195	207	211	192	195	193	203	298	300	252	272	337	341
PG5L2_09	158	164	193	206	250	262	298	298	189	197	211	213	192	195	195	201	0	0	260	284	339	341
PG5L2_10	144	160	204	204	239	256	298	302	168	193	205	211	192	195	195	205	288	304	276	292	339	341
PG5L2_11	144	164	206	210	254	260	287	287	170	199	203	221	192	192	0	0	288	298	264	280	341	343
PG5L2_12	162	176	202	204	258	260	287	287	168	181	207	211	192	195	193	203	298	300	252	260	337	347
PG5L2_13	144	164	202	212	252	262	294	300	199	201	221	221	169	181	0	0	288	304	264	272	341	343
PG5L2_14	138	152	204	210	239	262	0	0	170	189	207	217	189	198	0	0	282	298	264	272	326	343
PG5L2_15	142	152	202	202	246	262	0	0	168	187	205	215	189	201	0	0	278	298	292	296	335	343
PG5L2_16	148	168	206	214	250	252	287	296	168	205	209	209	169	189	193	201	298	298	264	288	343	343
PG5L2_17	160	168	202	206	262	262	294	294	168	168	205	221	183	201	191	193	286	304	268	292	329	339
PG5L2_18	140	156	193	214	252	270	287	287	189	197	209	215	186	195	195	201	298	298	260	276	333	341
PG5L2_19	150	176	202	202	256	262	298	298	168	193	203	213	186	195	193	195	298	298	260	280	341	347
PG5L2_20	164	166	210	216	239	239	296	296	193	197	203	217	183	189	191	197	298	298	260	280	339	347
PG5L2_21	148	152	202	206	250	250	287	287	195	199	203	205	195	198	193	201	286	298	264	272	326	349
PG5L2_22	142	154	193	204	239	250	298	298	193	195	207	207	195	195	195	195	280	298	280	284	339	341
PG5L2_23	146	166	193	210	239	252	296	300	197	199	215	217	189	192	191	201	298	298	292	296	335	339
PG5L2_24	146	148	195	212	254	262	287	298	168	168	209	211	189	192	203	203	298	298	260	268	341	347
PG5L2_25	144	168	195	202	250	250	298	298	166	168	211	221	189	189	193	199	298	298	268	276	329	341
PG5L2_26	144	160	202	210	256	262	294	302	168	168	207	213	195	195	195	197	304	304	276	292	339	341
PG5L2_27	152	156	193	197	250	256	275	296	193	195	217	225	183	195	195	195	298	300	280	284	341	341
PG5L2_28	140	152	202	214	250	252	304	304	168	197	203	205	189	198	201	201	298	298	264	272	326	341
PG5L2_29	146	148	193	204	252	252	294	294	168	193	203	205	189	198	193	195	298	304	272	280	341	349
PG5L2_30	142	154	197	197	252	262	296	296	168	199	221	225	189	195	193	195	298	298	264	288	343	343
PG5L2_31	152	158	193	208	252	262	296	296	195	201	203	205	181	189	193	195	278	298	260	280	343	347
PG5L3_01	140	166	206	214	250	254	296	296	166	168	213	217	189	195	191	216	298	298	0	0	341	347
PG5L3_02	158	166	193	212	262	262	296	298	189	195	203	213	0	0	195	205	298	298	280	284	341	347
PG5L3_03	150	164	202	204	250	252	287	287	168	170	217	221	186	198	183	183	288	298	260	276	333	339
PG5L3_04	146	154	214	214	254	262	304	304	195	195	203	205	189	198	193	195	298	306	272	284	341	357
PG5L3_05	152	156	204	206	250	252	0	0	185	201	217	217	181	189	189	193	286	298	260	264	341	357
PG5L3_06	156	158	193	214	254	262	285	298	168	168	207	213	195	198	195	195	298	298	260	284	341	347
PG5L3_07	146	148	193	195	239	239	285	296	0	0	0	0	0	0	195	207	298	300	260	284	347	357
PG5L3_08	140	144	195	202	252	252	277	296	168	201	217	221	192	195	193	207	296	298	268	276	337	341
PG5L3_09	150	156	206	206	254	254	285	294	187	197	215	233	198	201	193	203	298	304	276	296	333	343
PG5L3_10	146	148	193	202	252	252	296	296	166	197	205	205	195	195	193	203	298	298	260	268	337	347
PG5L3_11	150	176	202	202	256	260	298	298	187	193	205	215	186	192	193	195	298	298	260	284	337	347
PG5L3_12	158	162	204	206	246	262	275	296	168	201	211	221	0	0	185	195	278	298	276	284	333	341
PG5L3_13	154	164	193	204	262	262	279	296	195	205	209	213	189	189	195	197	298	304	260	268	339	341
PG5L3_14	144	160	202	208	239	262	294	300	168	205	203	221	192	198	193	207	298	304	276	292	339	341
PG5L3_15	164	164	193	214	250	256	279	279	191	191	203	203	189	195	193	197	298	298	260	280	339	341
PG5L3_16	152	166	193	193	250	250	296	298	168	189	203	213	195	195	195	205	298	298	280	280	341	347
PG5L3_17	142	166	193	210	254	262	298	300	168	183	205	207	192	195	191	205	298	300	268	280	341	347
PG5L3_18	146	148	197	197	239	250	298	304	189	195	205	205	195	195	193	195	296	298	260	284	347	357
PG5L3_19	138	156	193	226	262	262	0	0	0	0	209	233	189	195	195	201	298	298	272	284	337	347
PG5L3_20	146	154	200	206	252	252	287	300	168	168	203	213	186	192	185	193	288	300	264	276	343	347
PG5L3_21	152	164	193	202	252	262	281	300	168	191	198	221	186	189	193	201	288	288	264	264	326	343
PG5L3_22	150	160	202	202	239	250	279	294	168	189	205	205	192	198	193	195	298	304	252	252	333	337
PG5L3_23	164	166	202	204	246	252	279	294	168	168	205	221	169	169	193	193	300	304	280	280	341	347
PG5L3_24	146	166	197	202	254	270	294	296	195	199	205	221	181	192	185	193	286	298	280	284	347	357
PG5L3_25	0	0	0	0	0	0	0	0	189	197	203	209	192	195	195	203	282	298	0	0	326	341
PG5L3_26	160	168	193	202	239	239	292	304	166	168	203	213	189	195	195	195	296	298	268	276	329	333
PG5L3_27	154	156	223	226	250	262	285	285	0	0	203	205	189	189	195	199	298	298	0	0	341	341
PG5L3_28	0	0	0	0	0	0	0	0	189	205	215	215	192	195	191	191	288	298	264	264	326	341
PG5L3_29	148	158	206	214	262	262	271	304	185	193	205	221	195	198	197	205	298	308	276	284	333	337
PG5L3_30	144	156	204	204	252	262	279	279	168	216	205	219	189	195	195	195	300	304	272	292	339	341
PG5L3_31	152	152	206	210	252	254	265	292	168	197	203	211	192	198	193	203	298	298	256	272	337	341
PG5L4_01	144	160	193	206	250	252	279	281	166	183	205	217	189	198	193	205	298	298	260	272	341	341
PG5L4_02	140	152	202	210	254	262	283	283	189	191	205	217	189	195	193	195	300	300	268	296	337	341
PG5L4_03	166	166	202	210	252	254	265	265	168	183	205	205	189	195	187	205	298	298	268	284	329	337
PG5L4_04	158	176	202	206	252	262	294	296	187	201	215	225	189	195	201	201	298	298	260	284	341	347
PG5L4_05	144	148	204	210	239	250	281	294	193	193	217	225	186	195	195	195	298	304	272	272	341	341
PG5L4_06	144	152	193	210	239	262	296	296	170	170	207	217	189	189	183	195	282	298	264	272	326	343
PG5L4_07	144	160	193	195	252	252	302	304	166	166	203	203	189	195	195	207	296	298	260	272	341	341
PG5L4_08	148	164	206	214	250	254	287	296	168	168	209	209	189	195	193	201	298	298	260	276	341	343
PG5L4_09	150	156	193	226	252	262	294	300	189	197	213	233	189	195	195	201	298	298	272	276	333	347
PG5L4_10	154	164	193	216	262	270	294	296	195	195	203	209	189	192	195	197	298	304	260	268	339	341
PG5L4_11	140	166	202	206	254	262	294	294	168	168	211	215	189	195	181	207	304	304	268	284	329	339
PG5L4_12	144	146	202	212	252	262	287	296	168	193	205	217	169	186	195	203	298	300	280	284	341	357
PG5L4_13	146	164	193	193	250	252	0	0	187	193	207	215	189	195	189	189	298	298	268	284	337	357
PG5L4_14	140	150	193	210	239	239	285	285	0	0	0	0	0	0	195	201	298	298	260	284	341	343
PG5L4_15	140	150	193	206	250	262	298	300	170	191	217	217	192	195	183	193	298	298	268	284	337	337
PG5L4_16	138	166	193	197	239	262	292	294	193	193	211	221	189	195	193	193	278	306	260	280	343	347
PG5L4_17	0	0	202	210	250	254	294	300	183	183	205	211	192	195	195	205	298	298	264	284	339	343
PG5L4_18	140	152	197	216	239	239	285	285	168	191	205	205	189	195	195	201	298	298	264	284	326	339
PG5L4_19	154	164	193	204	239	262	287	287	168	168	211	215	189	195	0	0	298	298	260	268	339	341
PG5L4_20	146	148	193	193	252	264	300	300	166	189	209	221	189	192	195	203	298	306	272	276	341	343
PG5L4_21	166	166	193	197	239	252	279	292	0	0	207	213	189	195	193	195	298	300	268	276	329	333
PG5L4_22	144	160	202	216	239	252	298	298	193	193	207	213	189	195	195	195	280	298	280	288	341	347
PG5L4_23	148	162	202	206	262	262	298	300	168	168	211	211	192	195	187	197	298	298	264	280	341	341
PG5L4_24	144	176	202	204	258	260	296	298	168	168	207	211	192	195	195	203	296	300	260	272	341	347
PG5L4_25	0	0	193	214	252	252	294	296	168	168	217	217	181	198	195	203	296	298	280	284	341	347
PG5L4_26	144	146	202	202	262	262	300	300	168	168	0	0	189	195	187	193	298	306	260	288	341	347
PG5L4_27	0	0	202	202	250	254	0	0	0	0	0	0	0	0	183	199	286	298	272	292	341	341
PG5L4_28	0	0	210	214	252	262	287	287	0	0	0	0	0	0	195	201	298	298	260	280	341	347
PG5L4_29	0	0	206	210	260	262	271	296	0	0	0	0	189	195	201	205	298	308	280	292	339	347
PG5L4_30	0	0	193	210	260	262	296	298	168	168	0	0	195	195	195	195	298	300	260	268	337	347
PG5L4_31	144	148	200	202	239	262	296	298	168	168	0	0	189	195	193	201	298	300	264	272	341	341
PG5L5_01	166	168	202	210	262	262	302	304	168	168	217	217	195	198	193	193	286	298	268	268	337	347
PG5L5_02	144	154	202	214	252	258	296	300	168	197	203	205	189	195	193	216	298	298	272	272	341	341
PG5L5_03	140	156	200	216	254	262	296	300	195	195	203	211	189	195	197	199	296	298	272	292	339	341
PG5L5_04	144	146	193	195	254	256	302	304	0	0	207	221	189	198	193	195	286	298	276	280	341	343
PG5L5_05	146	148	193	195	250	262	296	304	0	0	0	0	0	0	193	193	282	304	272	280	341	341
PG5L5_06	142	150	210	212	250	260	279	279	168	168	0	0	189	195	185	207	286	300	268	276	333	341
PG5L5_07	162	162	197	197	260	262	300	300	168	168	203	213	189	189	195	197	298	306	280	284	341	341
PG5L5_08	148	168	193	193	252	262	292	304	168	168	209	209	189	195	195	205	298	298	268	288	329	343
PG5L5_09	152	168	200	200	262	262	296	298	195	199	207	207	189	198	191	203	298	298	264	268	326	329
PG5L5_10	154	156	195	195	239	254	302	304	195	197	203	211	189	192	195	203	298	306	260	272	341	341
PG5L5_11	146	164	193	210	250	254	298	300	168	205	217	217	189	195	195	207	298	298	264	280	341	343
PG5L5_12	154	166	202	210	250	252	294	296	168	197	205	225	181	192	191	193	278	298	272	280	341	347
PG5L5_13	154	166	193	214	250	252	296	296	166	168	217	217	181	198	207	216	296	298	272	280	341	347
PG5L5_14	140	156	214	216	241	252	287	294	191	197	209	215	192	195	201	205	298	304	276	284	333	341
PG5L5_15	146	166	200	212	260	262	281	281	168	197	215	221	189	195	193	201	298	298	280	292	341	347
PG5L5_16	152	164	204	206	250	252	285	285	185	201	215	217	189	195	193	205	286	298	260	264	339	357
PG5L5_17	146	160	202	204	256	262	298	302	168	168	205	213	192	195	195	197	288	304	280	292	339	349
PG5L5_18	138	176	202	206	250	250	296	298	168	191	209	215	189	192	193	195	298	298	260	284	341	347
PG5L5_19	158	158	204	206	250	250	294	302	193	193	203	205	186	198	195	197	298	300	260	276	333	347
PG5L5_20	138	150	193	206	250	262	296	298	170	170	211	217	189	198	183	195	298	298	272	284	341	341
PG5L5_21	166	166	195	206	239	241	296	296	170	205	211	217	189	198	183	205	298	298	268	280	329	347
PG5L5_22	146	164	202	206	254	256	287	287	166	168	213	213	186	195	195	207	298	300	280	292	341	341
PG5L5_23	158	166	204	210	239	250	300	302	166	197	217	219	183	195	191	195	298	306	268	280	341	347
PG5L5_24	142	158	193	202	252	260	294	296	168	183	205	207	189	195	201	205	298	304	268	276	333	341
PG5L5_25	138	146	202	204	250	250	298	302	168	201	215	225	189	195	193	195	298	298	284	292	341	341
PG5L5_26	138	146	197	204	252	262	294	296	193	195	211	221	181	189	193	193	298	306	260	296	343	343
PG5L5_27	144	160	195	202	239	250	294	294	195	195	207	225	186	189	195	197	298	304	253	284	337	341
PG5L5_28	144	164	206	210	250	262	287	287	168	199	225	225	189	195	195	203	288	298	260	280	341	341
PG5L5_29	142	146	202	206	250	262	296	298	191	201	203	225	189	192	195	197	282	298	284	292	341	341
PG5L5_30	138	166	193	197	252	262	294	294	187	195	205	215	189	198	193	201	278	306	268	280	337	347
PG5L5_31	150	164	204	210	252	262	287	298	168	168	205	205	189	189	193	203	298	298	260	296	343	343
PG5L6_01	158	166	206	210	252	262	298	304	168	191	203	203	189	195	201	205	298	298	280	292	339	347
PG5L6_02	162	166	202	206	239	262	296	296	181	199	205	205	192	195	195	203	286	304	280	280	341	347
PG5L6_03	142	148	195	216	250	252	294	294	168	168	211	211	189	192	195	199	298	306	264	268	341	341
PG5L6_04	148	156	193	197	250	262	275	279	197	209	205	225	183	195	185	195	298	300	272	280	341	341
PG5L6_05	138	146	197	204	239	262	294	294	193	195	0	0	189	195	193	193	298	306	260	296	343	343
PG5L6_06	138	146	204	210	239	262	294	294	187	195	205	215	189	198	193	201	278	306	260	296	343	343
PG5L6_07	156	176	214	216	239	260	296	296	168	168	205	213	183	195	185	195	304	304	252	260	341	347
PG5L6_08	131	166	202	214	252	262	296	304	191	199	213	221	186	189	193	195	298	298	280	296	343	347
PG5L6_09	152	154	202	206	252	262	287	287	168	189	205	205	189	198	195	195	298	298	284	288	343	347
PG5L6_10	138	152	193	193	250	252	296	298	168	193	203	213	189	192	191	191	298	298	284	284	341	341
PG5L6_11	138	176	202	206	252	262	298	300	168	201	209	215	189	195	193	195	298	298	260	284	341	347
PG5L6_12	154	168	202	208	250	258	298	300	166	166	215	221	189	195	193	195	0	0	268	272	329	341
PG5L6_13	146	152	204	210	239	256	294	302	168	168	205	211	189	195	195	205	304	304	264	276	326	341
PG5L6_14	156	166	204	214	246	262	285	285	168	187	207	221	189	201	195	195	278	298	280	296	343	347
PG5L6_15	148	150	206	214	252	262	285	298	168	168	211	211	189	195	193	195	298	298	260	272	341	343
PG5L6_16	138	144	197	202	239	252	287	287	168	193	215	217	189	195	195	201	288	298	272	280	341	343
PG5L6_17	144	148	197	202	239	252	294	304	168	191	217	221	181	198	195	207	298	304	272	280	341	341
PG5L6_18	138	152	202	206	252	262	296	304	193	197	203	207	189	198	193	203	296	300	260	268	337	337
PG5L6_19	148	166	206	214	250	254	287	296	168	183	205	211	189	195	193	205	298	298	260	280	343	347
PG5L6_20	146	152	193	206	252	262	281	281	166	168	205	207	189	195	191	193	286	298	260	276	343	357
PG5L6_21	148	154	195	206	252	262	296	296	168	205	207	211	192	195	193	203	0	0	260	272	326	341
PG5L6_22	148	154	195	214	239	252	287	287	168	168	207	217	189	192	195	207	298	298	260	272	341	341
PG5L6_23	146	148	202	214	252	262	296	304	168	168	205	205	189	195	193	197	298	298	264	268	337	341
PG5L6_24	142	142	200	202	254	262	275	287	168	193	203	209	189	195	193	203	298	298	256	268	341	345
PG5L6_25	152	152	202	214	252	254	281	292	168	193	209	219	189	195	193	195	298	298	280	284	341	341
PG5L6_26	144	152	193	206	256	260	294	296	168	168	205	225	189	192	195	195	298	304	268	272	339	343
PG5L6_27	162	176	202	226	252	256	294	296	168	201	207	213	0	0	191	195	298	298	260	284	341	347
PG5L6_28	166	166	193	197	252	262	279	292	168	205	209	213	189	195	195	205	298	298	260	268	329	333
PG5L6_29	140	156	202	206	239	254	287	287	168	189	207	217	181	198	201	203	298	298	260	284	333	339
PG5L6_30	142	162	204	206	239	250	287	298	168	185	203	207	189	195	203	205	288	300	252	268	337	341
PG5L6_31	150	166	202	204	250	252	287	287	197	205	217	217	192	198	195	201	288	298	260	280	0	0
PG5L7_01	146	156	202	214	250	252	285	285	168	187	207	221	189	192	193	195	278	298	292	296	335	343
PG5L7_02	138	168	197	212	250	252	271	271	168	168	203	221	189	198	193	195	298	308	268	284	329	337
PG5L7_03	138	138	193	193	252	262	298	298	168	187	205	213	195	195	193	195	298	306	272	280	341	341
PG5L7_04	140	144	206	216	252	254	294	296	168	201	217	221	192	195	193	207	296	298	268	276	337	341
PG5L7_05	164	166	193	202	246	252	287	296	166	168	217	221	169	192	201	207	298	298	280	280	341	347
PG5L7_06	138	138	193	193	252	260	296	300	168	168	196	205	189	189	185	197	298	298	268	280	337	341
PG5L7_07	158	162	193	206	246	252	275	275	168	197	207	221	169	195	189	203	278	286	276	284	333	341
PG5L7_08	148	154	193	206	252	262	287	304	168	195	205	205	189	195	189	205	298	298	264	272	341	341
PG5L7_09	152	166	202	202	252	262	298	298	197	203	221	221	195	195	201	207	282	298	280	284	341	347
PG5L7_10	140	144	202	206	250	254	294	296	168	168	205	217	189	195	195	216	298	298	272	284	339	341
PG5L7_11	156	166	202	214	254	258	298	300	168	205	209	211	192	195	195	207	298	298	280	284	341	347
PG5L7_12	146	164	202	214	256	262	302	304	168	168	207	213	186	186	191	195	298	298	260	292	339	341
PG5L7_13	142	152	202	206	252	254	287	287	168	195	215	217	181	195	195	207	286	288	264	268	341	357
PG5L7_14	142	166	204	214	260	262	302	304	191	191	203	205	186	198	193	201	298	298	252	280	347	347
PG5L7_15	146	164	204	206	254	270	283	287	168	191	211	211	189	195	195	203	298	300	264	280	343	349
PG5L7_16	148	152	202	210	252	262	298	304	168	193	213	217	195	198	195	195	296	298	260	264	326	347
PG5L7_17	148	160	197	202	252	262	302	304	166	193	209	221	195	195	193	207	298	298	260	264	341	341
PG5L7_18	154	158	204	210	250	262	296	298	168	168	205	213	169	195	197	199	282	298	276	280	333	341
PG5L7_19	152	164	193	206	252	262	296	304	166	168	217	221	195	195	191	193	286	298	260	264	326	339
PG5L7_20	144	148	204	210	250	250	296	296	168	168	205	211	189	198	193	201	298	298	276	280	343	349
PG5L7_21	0	0	206	212	254	260	296	304	168	185	205	209	195	195	191	193	298	298	260	268	339	347
PG5L7_22	144	148	202	204	258	260	298	298	168	181	203	207	195	195	195	203	298	300	272	272	341	341
PG5L7_23	146	160	204	204	250	250	296	296	168	214	203	211	189	198	195	201	298	298	260	276	341	343
PG5L7_24	148	152	204	206	258	260	298	298	168	181	203	215	192	195	195	201	298	300	252	272	337	341
PG5L7_25	0	0	0	0	0	0	0	0	0	0	0	0	0	0	0	0	0	0	0	0	0	0
PG5L7_26	144	152	197	206	256	260	294	296	189	199	0	0	195	192	187	193	298	300	268	300	339	341
PG5L7_27	154	158	204	206	252	252	298	304	185	205	0	0	198	198	185	205	298	298	272	276	333	341
PG5L7_28	148	152	197	204	250	262	302	304	166	214	203	221	192	195	193	195	278	298	264	284	0	0
PG5L7_29	138	144	202	204	252	262	294	300	168	187	207	221	189	195	193	193	0	0	268	288	0	0
PG5L7_30	140	168	193	202	252	254	294	296	168	168	215	221	189	195	203	203	298	304	268	284	329	339
PG5L7_31	146	160	204	204	239	252	302	304	168	168	205	211	189	192	193	203	286	306	260	284	341	357
PG5L8_01	140	164	193	206	254	264	296	304	168	168	215	215	169	201	195	203	298	300	280	284	339	341
PG5L8_02	148	154	193	193	252	262	271	271	168	197	0	0	195	195	195	203	298	298	260	264	326	347
PG5L8_03	158	164	210	212	252	262	277	296	181	187	0	0	186	195	191	193	286	296	0	0	333	339
PG5L8_04	166	166	202	206	246	252	294	296	168	168	0	0	169	192	191	203	298	304	0	0	329	347
PG5L8_05	152	154	197	212	252	254	271	271	189	203	198	198	183	195	193	193	0	0	0	0	0	0
PG5L8_06	152	168	200	200	254	262	294	296	195	197	207	221	195	195	191	193	298	300	264	268	326	329
PG5L8_07	152	164	204	206	250	252	285	285	168	168	215	215	195	195	205	205	286	298	260	264	339	357
PG5L8_08	148	168	193	206	239	252	292	292	166	168	221	225	189	195	193	201	298	298	264	268	341	341
PG5L8_09	148	160	197	210	250	256	0	0	166	168	211	221	195	195	193	195	296	298	264	292	341	341
PG5L8_10	142	152	195	204	250	252	0	0	185	201	217	217	181	189	193	199	286	298	260	264	341	357
PG5L8_11	154	158	214	216	250	262	0	0	168	199	203	221	192	198	193	195	298	308	276	284	337	347
PG5L8_12	142	146	195	202	250	254	0	0	170	170	203	217	195	195	183	195	298	298	284	292	0	0
PG5L8_13	148	152	197	206	252	262	0	0	168	168	213	217	195	198	195	195	0	0	264	264	0	0
PG5L8_14	162	166	202	206	239	262	287	298	168	168	207	233	195	195	201	203	0	0	252	280	0	0
PG5L8_15	144	152	206	210	246	256	294	296	0	0	205	225	169	192	195	201	298	298	268	272	0	0
PG5L8_16	146	168	212	214	252	262	296	298	168	168	213	221	189	195	195	203	0	0	264	284	0	0
PG5L8_17	144	146	202	206	260	262	294	294	168	168	205	213	186	195	195	197	298	304	280	292	341	349
PG5L8_18	148	154	206	206	246	262	300	302	193	197	198	205	169	192	193	195	298	298	0	0	343	347
PG5L8_19	144	152	202	212	258	262	296	300	168	168	198	198	181	186	193	193	288	298	0	0	326	341
PG5L8_20	152	158	206	210	252	262	296	298	168	193	217	217	181	189	195	207	286	298	0	0	339	357
PG5L8_21	146	148	202	202	250	254	298	298	168	189	215	215	195	195	199	201	0	0	0	0	341	341
PG5L8_22	150	164	202	206	239	241	302	304	168	197	217	221	189	189	193	193	298	298	0	0	339	341
PG5L8_23	148	152	197	206	250	250	304	304	168	168	211	211	195	195	193	195	286	298	0	0	326	341
PG5L8_24	142	166	193	202	254	256	275	275	168	201	209	221	195	195	201	201	298	298	268	280	341	341
PG5L8_25	140	146	204	206	260	262	296	302	201	209	196	205	183	192	191	195	298	298	0	0	337	341
PG5L8_26	142	168	204	214	260	262	281	298	168	191	203	205	186	195	193	197	298	298	252	268	329	341
PG5L8_27	142	166	193	206	256	262	292	296	168	197	203	221	192	195	203	203	288	300	0	0	337	347
PG5L8_28	148	168	193	197	252	262	279	292	168	189	213	221	192	195	195	195	298	298	0	0	329	343
PG5L8_29	148	164	197	197	250	262	296	296	168	168	221	225	189	195	193	201	298	308	0	0	341	343
PG5L8_30	146	152	202	210	239	258	294	296	168	195	205	211	189	189	193	207	298	298	0	0	326	341
PG5L8_31	150	176	204	210	250	258	298	300	168	195	194	207	186	192	187	191	286	298	0	0	326	341
	DN16		DN45		DN41		DN37		DN35		DN48		DN36		DN40		DN49		DN31		DN39
% fail		4.83871		4.48029		4.12186		9.13978		7.16846		10.3943		5.37634		1.79211		5.73477		4.30108		5.01792

## Sheet: S3. Allelic richness
Table S3. Allelic Richness and Private Allelic Richness calculated with HP-Rare and results of f- and t-tests for pairwise population comparison. K0, K5 … populations from Kaserstattalm at Generation 0 and Generation 5; P0, P5 … populations from Pfitscherjoch at Generation 0 and Generation 5; SD ... standard deviation.
	n Alleles		Allelic Richness (AR)					Private Allelic Richness (PAR)
Locus | Pop	all	K5 & P5	K0	K5	P0	P5	mean(K5 & P5)	K0	K5	P0	P5	mean(K5 & P5)
DN16	25	23	19.9029	16.1565	17.133	15.7644	15.9605	2.7888	1.2927	0.0908	0.2043	0.7485
DN31	16	16	10.6896	11.331	13.5632	11.0538	11.1924	0.2098	0.3	2.3505	0.2337	0.26685
DN35	25	24	10.5154	10.3092	12.3174	9.3545	9.83185	1.0669	1.0455	2.5125	0.4403	0.7429
DN36	12	12	13.5408	12.7042	13.7548	13.1755	12.9398	1.1788	0.5977	1.5182	0.5784	0.58805
DN37	20	18	16.3404	13.3247	17.2382	13.7561	13.5404	1.4732	0.681	3.2199	1.825	1.253
DN39	16	16	20	14.2334	15.1619	11.5755	12.9045	3.6716	0.7352	1.0354	0.4537	0.59445
DN40	21	19	7.7818	7.6293	9.3069	7.8321	7.7307	0.7376	0.0512	0.353	0.3283	0.18975
DN41	19	15	13.4633	12.7821	12.7698	11.4483	12.1152	1.3346	1.4952	0.1363	1.273	1.3841
DN45	17	15	11	9.4658	12.9339	8.7851	9.12545	0.8715	0.2946	3.9458	0.3525	0.32355
DN48	24	21	11.8455	10.6732	10.6525	10.597	10.6351	0.9353	0.3565	1.4248	0.3013	0.3289
DN49	18	14	12.1189	10.8292	11.4176	9.6607	10.2449	0.9448	0.9258	0.8929	0.924	0.9249
Mean	19.3636	17.5455	13.3817	11.7671	13.2954	11.1821	11.4746	1.38299	0.706855	1.5891	0.628591	0.667723
SD	4.15386	3.8305	3.89311	2.37683	2.4864	10.7655	2.31349	0.99061	0.450425	1.27878	0.511074	0.660379
			f(K0, K5)	0.135334	f(P0, P5)	0.852622		f(K0, K5)	0.020184	f(P0, P5)	0.0076913
			t(K0, K5)	0.254198	t(P0, P5)	0.0534523		t(K0, K5)	0.0584649	t(P0, P5)	0.0375587

## Sheet: S4. HWE
Table S4. Chi-square tests for Hardy-Weinberg equilibrium calculated with GenAlEx after manual Bonferroni-Holm correction.
Pop	Locus	DF	ChiSq	P	Rank	Local alpha	Sig. Bonferroni
K0	DN37	91	232.372	2.49194e-14	11	0.00454545	*
K0	DN41	55	104.392	6.64392e-05	10	0.005	*
K0	DN16	210	280.352	0.000838517	9	0.00555556	*
K0	DN31	66	101.448	0.00330618	8	0.00625	*
K0	DN40	91	115.075	0.0449275	7	0.00714286
K0	DN49	55	60.6444	0.279649	6	0.00833333
K0	DN35	136	127.861	0.678336	5	0.01
K0	DN48	190	179.051	0.704864	4	0.0125
K0	DN39	78	65.7191	0.837944	3	0.0166667
K0	DN45	55	41.5791	0.909325	2	0.025
K0	DN36	28	14.4535	0.983645	1	0.05
K5	DN37	105	1105.31	1.64695e-166	11	0.00454545	*
K5	DN41	78	328.87	1.54598e-32	10	0.005	*
K5	DN35	190	347.283	2.58196e-11	9	0.00555556	*
K5	DN36	45	118.601	1.51105e-08	8	0.00625	*
K5	DN40	136	237.705	1.57405e-07	7	0.00714286	*
K5	DN48	171	264.697	5.62507e-06	6	0.00833333	*
K5	DN16	231	319.024	0.000109072	5	0.01	*
K5	DN49	78	102.42	0.0333295	4	0.0125
K5	DN31	91	113.495	0.0553021	3	0.0166667
K5	DN45	91	89.1833	0.534285	2	0.025
K5	DN39	91	83.3495	0.703335	1	0.05
P0	DN37	91	198.214	6.13532e-10	11	0.00454545	*
P0	DN41	78	109.631	0.0105715	10	0.005
P0	DN49	91	117.456	0.0324287	9	0.00555556
P0	DN16	153	167.968	0.192951	8	0.00625
P0	DN48	120	129.534	0.260234	7	0.00714286
P0	DN35	153	150.875	0.533424	6	0.00833333
P0	DN31	55	49.4885	0.684384	5	0.01
P0	DN40	78	70.1392	0.725073	4	0.0125
P0	DN39	66	57.1883	0.771952	3	0.0166667
P0	DN36	45	31.9552	0.928402	2	0.025
P0	DN45	91	63.369	0.987822	1	0.05
P5	DN37	136	1111.82	9.56193e-153	11	0.00454545	*
P5	DN41	78	250.686	5.34914e-20	10	0.005	*
P5	DN45	91	192.328	3.11668e-09	9	0.00555556	*
P5	DN35	171	274.614	8.35575e-07	8	0.00625	*
P5	DN49	55	118.212	1.61497e-06	7	0.00714286	*
P5	DN16	153	235.637	2.00904e-05	6	0.00833333	*
P5	DN48	105	168.136	9.00182e-05	5	0.01	*
P5	DN36	45	69.228	0.0116441	4	0.0125	*
P5	DN39	66	85.313	0.0551205	3	0.0166667
P5	DN40	105	112.098	0.299795	2	0.025
P5	DN31	91	81.5157	0.751483	1	0.05

## Sheet: S5. LD
Table S5. Exact tests for linkage disequilibrium calculated with Arlequin after manual Bonferroni-Holm correction.
Pop	Locus1	Locus2	Exact P	Rank	Local alpha	Sig. Bonferroni
K0	DN37	DN31	0	55	0.000909091	*
K0	DN35	DN48	0.0003	54	0.000925926	*
K0	DN37	DN36	0.0004	53	0.000943396	*
K0	DN37	DN35	0.00109	52	0.000961538
K0	DN16	DN37	0.00168	51	0.000980392
K0	DN37	DN48	0.00337	50	0.001
K0	DN41	DN49	0.0096	49	0.00102041
K0	DN37	DN40	0.01188	48	0.00104167
K0	DN16	DN45	0.01307	47	0.00106383
K0	DN37	DN49	0.01574	46	0.00108696
K0	DN45	DN36	0.02059	45	0.00111111
K0	DN37	DN39	0.02069	44	0.00113636
K0	DN16	DN35	0.03178	43	0.00116279
K0	DN48	DN31	0.03644	42	0.00119048
K0	DN41	DN37	0.03713	41	0.00121951
K0	DN45	DN48	0.03941	40	0.00125
K0	DN40	DN31	0.05554	39	0.00128205
K0	DN45	DN37	0.07287	38	0.00131579
K0	DN41	DN39	0.09614	37	0.00135135
K0	DN41	DN48	0.09822	36	0.00138889
K0	DN48	DN36	0.10624	35	0.00142857
K0	DN41	DN36	0.11168	34	0.00147059
K0	DN16	DN48	0.12366	33	0.00151515
K0	DN36	DN31	0.13297	32	0.0015625
K0	DN45	DN49	0.14733	31	0.0016129
K0	DN36	DN49	0.1505	30	0.00166667
K0	DN48	DN49	0.2004	29	0.00172414
K0	DN16	DN40	0.2095	28	0.00178571
K0	DN16	DN39	0.26505	27	0.00185185
K0	DN41	DN31	0.28842	26	0.00192308
K0	DN48	DN39	0.2898	25	0.002
K0	DN45	DN35	0.30475	24	0.00208333
K0	DN16	DN31	0.32099	23	0.00217391
K0	DN36	DN40	0.32772	22	0.00227273
K0	DN45	DN31	0.38703	21	0.00238095
K0	DN45	DN41	0.48	20	0.0025
K0	DN35	DN49	0.51347	19	0.00263158
K0	DN40	DN39	0.51436	18	0.00277778
K0	DN35	DN36	0.5201	17	0.00294118
K0	DN49	DN39	0.53703	16	0.003125
K0	DN35	DN39	0.54525	15	0.00333333
K0	DN45	DN40	0.55465	14	0.00357143
K0	DN45	DN39	0.63713	13	0.00384615
K0	DN16	DN49	0.64198	12	0.00416667
K0	DN40	DN49	0.66356	11	0.00454545
K0	DN49	DN31	0.70574	10	0.005
K0	DN41	DN35	0.71584	9	0.00555556
K0	DN48	DN40	0.71792	8	0.00625
K0	DN41	DN40	0.7795	7	0.00714286
K0	DN35	DN31	0.81396	6	0.00833333
K0	DN35	DN40	0.81832	5	0.01
K0	DN31	DN39	0.85624	4	0.0125
K0	DN16	DN36	0.86525	3	0.0166667
K0	DN36	DN39	0.88327	2	0.025
K0	DN16	DN41	0.8897	1	0.05
K5	DN16	DN45	0	55	0.000909091	*
K5	DN16	DN41	0	54	0.000925926	*
K5	DN45	DN41	0	53	0.000943396	*
K5	DN16	DN37	0	52	0.000961538	*
K5	DN45	DN37	0	51	0.000980392	*
K5	DN41	DN37	0	50	0.001	*
K5	DN16	DN48	0	49	0.00102041	*
K5	DN41	DN48	0	48	0.00104167	*
K5	DN35	DN48	0	47	0.00106383	*
K5	DN41	DN36	0	46	0.00108696	*
K5	DN35	DN36	0	45	0.00111111	*
K5	DN48	DN36	0	44	0.00113636	*
K5	DN35	DN40	0	43	0.00116279	*
K5	DN48	DN40	0	42	0.00119048	*
K5	DN37	DN49	0	41	0.00121951	*
K5	DN16	DN31	0	40	0.00125	*
K5	DN16	DN39	0	39	0.00128205	*
K5	DN31	DN39	0	38	0.00131579	*
K5	DN37	DN40	0.0001	37	0.00135135	*
K5	DN16	DN40	0.0002	36	0.00138889	*
K5	DN45	DN40	0.0002	35	0.00142857	*
K5	DN36	DN40	0.0002	34	0.00147059	*
K5	DN36	DN39	0.0002	33	0.00151515	*
K5	DN37	DN48	0.0003	32	0.0015625	*
K5	DN41	DN40	0.0003	31	0.0016129	*
K5	DN48	DN31	0.00069	30	0.00166667	*
K5	DN37	DN36	0.00079	29	0.00172414	*
K5	DN45	DN39	0.00079	28	0.00178571	*
K5	DN41	DN31	0.00119	27	0.00185185	*
K5	DN40	DN39	0.00139	26	0.00192308	*
K5	DN16	DN49	0.00218	25	0.002
K5	DN35	DN49	0.00228	24	0.00208333
K5	DN49	DN31	0.00267	23	0.00217391
K5	DN41	DN35	0.00317	22	0.00227273
K5	DN37	DN35	0.00337	21	0.00238095
K5	DN40	DN31	0.00347	20	0.0025
K5	DN48	DN49	0.00436	19	0.00263158
K5	DN35	DN39	0.00505	18	0.00277778
K5	DN16	DN35	0.00525	17	0.00294118
K5	DN45	DN49	0.00703	16	0.003125
K5	DN41	DN49	0.00713	15	0.00333333
K5	DN45	DN35	0.00733	14	0.00357143
K5	DN48	DN39	0.00891	13	0.00384615
K5	DN37	DN31	0.00901	12	0.00416667
K5	DN45	DN48	0.01089	11	0.00454545
K5	DN37	DN39	0.02228	10	0.005
K5	DN36	DN49	0.02455	9	0.00555556
K5	DN16	DN36	0.03069	8	0.00625
K5	DN45	DN31	0.04832	7	0.00714286
K5	DN40	DN49	0.05168	6	0.00833333
K5	DN35	DN31	0.06901	5	0.01
K5	DN36	DN31	0.10158	4	0.0125
K5	DN41	DN39	0.14792	3	0.0166667
K5	DN49	DN39	0.37851	2	0.025
K5	DN45	DN36	0.63059	1	0.05
P0	DN37	DN48	0.00455	55	0.000909091
P0	DN16	DN37	0.02297	54	0.000925926
P0	DN37	DN49	0.0302	53	0.000943396
P0	DN37	DN40	0.0305	52	0.000961538
P0	DN49	DN31	0.04911	51	0.000980392
P0	DN35	DN48	0.05624	50	0.001
P0	DN37	DN35	0.05762	49	0.00102041
P0	DN16	DN31	0.07069	48	0.00104167
P0	DN31	DN39	0.08426	47	0.00106383
P0	DN35	DN39	0.08515	46	0.00108696
P0	DN16	DN41	0.10653	45	0.00111111
P0	DN45	DN41	0.11673	44	0.00113636
P0	DN45	DN31	0.12485	43	0.00116279
P0	DN16	DN49	0.14505	42	0.00119048
P0	DN41	DN39	0.16703	41	0.00121951
P0	DN40	DN31	0.16921	40	0.00125
P0	DN35	DN36	0.17257	39	0.00128205
P0	DN41	DN48	0.20198	38	0.00131579
P0	DN16	DN40	0.23485	37	0.00135135
P0	DN45	DN35	0.2402	36	0.00138889
P0	DN35	DN40	0.27396	35	0.00142857
P0	DN45	DN40	0.3002	34	0.00147059
P0	DN36	DN49	0.30188	33	0.00151515
P0	DN36	DN40	0.33822	32	0.0015625
P0	DN48	DN49	0.36505	31	0.0016129
P0	DN36	DN31	0.38079	30	0.00166667
P0	DN41	DN40	0.38653	29	0.00172414
P0	DN16	DN35	0.42752	28	0.00178571
P0	DN48	DN39	0.45198	27	0.00185185
P0	DN45	DN48	0.45317	26	0.00192308
P0	DN45	DN37	0.45465	25	0.002
P0	DN40	DN39	0.46931	24	0.00208333
P0	DN45	DN49	0.48614	23	0.00217391
P0	DN35	DN31	0.48842	22	0.00227273
P0	DN37	DN31	0.48901	21	0.00238095
P0	DN35	DN49	0.53871	20	0.0025
P0	DN16	DN48	0.59248	19	0.00263158
P0	DN41	DN36	0.62644	18	0.00277778
P0	DN37	DN39	0.67832	17	0.00294118
P0	DN48	DN31	0.67931	16	0.003125
P0	DN48	DN40	0.68248	15	0.00333333
P0	DN16	DN45	0.72634	14	0.00357143
P0	DN45	DN39	0.73139	13	0.00384615
P0	DN16	DN39	0.7405	12	0.00416667
P0	DN40	DN49	0.74366	11	0.00454545
P0	DN49	DN39	0.75822	10	0.005
P0	DN36	DN39	0.7996	9	0.00555556
P0	DN41	DN37	0.82356	8	0.00625
P0	DN16	DN36	0.86614	7	0.00714286
P0	DN45	DN36	0.86743	6	0.00833333
P0	DN37	DN36	0.90059	5	0.01
P0	DN41	DN49	0.94406	4	0.0125
P0	DN41	DN31	0.96356	3	0.0166667
P0	DN48	DN36	0.96802	2	0.025
P0	DN41	DN35	0.98485	1	0.05
P5	DN16	DN45	0	55	0.000909091	*
P5	DN45	DN41	0	54	0.000925926	*
P5	DN45	DN37	0	53	0.000943396	*
P5	DN37	DN35	0	52	0.000961538	*
P5	DN35	DN48	0	51	0.000980392	*
P5	DN41	DN36	0	50	0.001	*
P5	DN35	DN36	0	49	0.00102041	*
P5	DN48	DN36	0	48	0.00104167	*
P5	DN35	DN40	0	47	0.00106383	*
P5	DN48	DN40	0	46	0.00108696	*
P5	DN37	DN49	0	45	0.00111111	*
P5	DN16	DN31	0	44	0.00113636	*
P5	DN16	DN39	0	43	0.00116279	*
P5	DN37	DN39	0	42	0.00119048	*
P5	DN49	DN39	0	41	0.00121951	*
P5	DN31	DN39	0	40	0.00125	*
P5	DN16	DN37	0.00079	39	0.00128205	*
P5	DN48	DN49	0.00079	38	0.00131579	*
P5	DN16	DN49	0.00099	37	0.00135135	*
P5	DN37	DN48	0.00109	36	0.00138889	*
P5	DN16	DN36	0.00129	35	0.00142857	*
P5	DN36	DN31	0.00149	34	0.00147059
P5	DN35	DN49	0.00168	33	0.00151515
P5	DN36	DN39	0.00337	32	0.0015625
P5	DN16	DN41	0.00356	31	0.0016129
P5	DN40	DN39	0.00406	30	0.00166667
P5	DN45	DN31	0.00465	29	0.00172414
P5	DN45	DN40	0.00485	28	0.00178571
P5	DN41	DN40	0.00515	27	0.00185185
P5	DN36	DN49	0.00782	26	0.00192308
P5	DN16	DN48	0.00861	25	0.002
P5	DN41	DN48	0.01208	24	0.00208333
P5	DN37	DN40	0.01465	23	0.00217391
P5	DN16	DN40	0.01574	22	0.00227273
P5	DN16	DN35	0.01584	21	0.00238095
P5	DN45	DN48	0.01644	20	0.0025
P5	DN40	DN49	0.01653	19	0.00263158
P5	DN45	DN39	0.01762	18	0.00277778
P5	DN37	DN36	0.02238	17	0.00294118
P5	DN45	DN35	0.02653	16	0.003125
P5	DN49	DN31	0.03198	15	0.00333333
P5	DN37	DN31	0.03317	14	0.00357143
P5	DN41	DN35	0.03446	13	0.00384615
P5	DN45	DN49	0.03703	12	0.00416667
P5	DN41	DN31	0.04941	11	0.00454545
P5	DN41	DN49	0.05475	10	0.005
P5	DN41	DN37	0.05584	9	0.00555556
P5	DN40	DN31	0.06604	8	0.00625
P5	DN48	DN39	0.06861	7	0.00714286
P5	DN48	DN31	0.06921	6	0.00833333
P5	DN36	DN40	0.08446	5	0.01
P5	DN45	DN36	0.14208	4	0.0125
P5	DN41	DN39	0.41594	3	0.0166667
P5	DN35	DN31	0.43743	2	0.025
P5	DN35	DN39	0.69366	1	0.05

## Sheet: S6. Structure AR
Table S6. STRUCTURE probabilities of 496 individuals to belong to one of two clusters. Loci were sequentially removed based on Allelic Richness.
Individual	11 loci		10 loci		9 loci		8 loci		7 loci		6 loci		5 loci		4 loci		3 loci		2 loci		1 locus
	cluster A	cluster B	cluster A	cluster B	cluster A	cluster B	cluster A	cluster B	cluster A	cluster B	cluster A	cluster B	cluster A	cluster B	cluster A	cluster B	cluster A	cluster B	cluster A	cluster B	cluster A	cluster B
KG5L1_01	0.981	0.019	0.989	0.011	0.989	0.011	0.99	0.01	0.988	0.012	0.946	0.054	0.816	0.184	0.681	0.319	0.183	0.817	0.498	0.502	0.499	0.501
KG5L1_02	0.988	0.012	0.985	0.015	0.984	0.016	0.978	0.022	0.977	0.023	0.955	0.045	0.978	0.022	0.965	0.035	0.958	0.042	0.849	0.151	0.499	0.501
KG5L1_03	0.986	0.014	0.974	0.026	0.97	0.03	0.927	0.073	0.606	0.394	0.469	0.531	0.497	0.503	0.493	0.507	0.58	0.42	0.498	0.502	0.5	0.5
KG5L1_04	0.776	0.224	0.671	0.329	0.461	0.539	0.385	0.615	0.061	0.939	0.113	0.887	0.078	0.922	0.314	0.686	0.202	0.798	0.28	0.72	0.5	0.5
KG5L1_05	0.913	0.087	0.893	0.107	0.626	0.374	0.586	0.414	0.736	0.264	0.662	0.338	0.459	0.541	0.409	0.591	0.168	0.832	0.055	0.945	0.501	0.499
KG5L1_06	0.983	0.017	0.971	0.029	0.977	0.023	0.827	0.173	0.902	0.098	0.758	0.242	0.855	0.145	0.931	0.069	0.942	0.058	0.956	0.044	0.5	0.5
KG5L1_07	0.973	0.027	0.947	0.053	0.947	0.053	0.951	0.049	0.952	0.048	0.531	0.469	0.413	0.587	0.462	0.538	0.719	0.281	0.684	0.316	0.5	0.5
KG5L1_08	0.303	0.697	0.281	0.719	0.258	0.742	0.328	0.672	0.571	0.429	0.12	0.88	0.062	0.938	0.039	0.961	0.064	0.936	0.119	0.881	0.501	0.499
KG5L1_09	0.901	0.099	0.873	0.127	0.876	0.124	0.268	0.732	0.369	0.631	0.074	0.926	0.123	0.877	0.1	0.9	0.104	0.896	0.108	0.892	0.5	0.5
KG5L1_10	0.978	0.022	0.986	0.014	0.986	0.014	0.988	0.012	0.988	0.012	0.955	0.045	0.853	0.147	0.781	0.219	0.342	0.658	0.499	0.501	0.5	0.5
KG5L1_11	0.98	0.02	0.98	0.02	0.982	0.018	0.975	0.025	0.955	0.045	0.92	0.08	0.932	0.068	0.938	0.062	0.913	0.087	0.775	0.225	0.499	0.501
KG5L1_12	0.993	0.007	0.992	0.008	0.993	0.007	0.989	0.011	0.988	0.012	0.975	0.025	0.976	0.024	0.978	0.022	0.978	0.022	0.97	0.03	0.5	0.5
KG5L1_13	0.986	0.014	0.984	0.016	0.976	0.024	0.968	0.032	0.975	0.025	0.939	0.061	0.955	0.045	0.798	0.202	0.902	0.098	0.913	0.087	0.501	0.499
KG5L1_14	0.812	0.188	0.355	0.645	0.353	0.647	0.633	0.367	0.63	0.37	0.485	0.515	0.55	0.45	0.569	0.431	0.619	0.381	0.501	0.499	0.5	0.5
KG5L1_15	0.987	0.013	0.986	0.014	0.987	0.013	0.979	0.021	0.981	0.019	0.972	0.028	0.964	0.036	0.976	0.024	0.977	0.023	0.977	0.023	0.502	0.498
KG5L1_16	0.943	0.057	0.945	0.055	0.979	0.021	0.98	0.02	0.919	0.081	0.95	0.05	0.931	0.069	0.966	0.034	0.972	0.028	0.972	0.028	0.499	0.501
KG5L1_17	0.969	0.031	0.982	0.018	0.985	0.015	0.982	0.018	0.986	0.014	0.982	0.018	0.978	0.022	0.98	0.02	0.971	0.029	0.804	0.196	0.5	0.5
KG5L1_18	0.967	0.033	0.88	0.12	0.893	0.107	0.944	0.056	0.926	0.074	0.91	0.09	0.874	0.126	0.796	0.204	0.86	0.14	0.784	0.216	0.499	0.501
KG5L1_19	0.967	0.033	0.965	0.035	0.977	0.023	0.978	0.022	0.813	0.187	0.873	0.127	0.851	0.149	0.957	0.043	0.96	0.04	0.962	0.038	0.499	0.501
KG5L1_20	0.991	0.009	0.99	0.01	0.99	0.01	0.986	0.014	0.982	0.018	0.958	0.042	0.908	0.092	0.718	0.282	0.073	0.927	0.25	0.75	0.499	0.501
KG5L1_21	0.991	0.009	0.991	0.009	0.992	0.008	0.988	0.012	0.976	0.024	0.971	0.029	0.969	0.031	0.971	0.029	0.972	0.028	0.958	0.042	0.5	0.5
KG5L1_22	0.83	0.17	0.818	0.182	0.923	0.077	0.939	0.061	0.962	0.038	0.951	0.049	0.953	0.047	0.889	0.111	0.501	0.499	0.123	0.877	0.501	0.499
KG5L1_23	0.993	0.007	0.993	0.007	0.994	0.006	0.991	0.009	0.99	0.01	0.985	0.015	0.98	0.02	0.978	0.022	0.979	0.021	0.982	0.018	0.501	0.499
KG5L1_24	0.992	0.008	0.99	0.01	0.989	0.011	0.987	0.013	0.984	0.016	0.982	0.018	0.986	0.014	0.985	0.015	0.982	0.018	0.979	0.021	0.501	0.499
KG5L1_25	0.989	0.011	0.988	0.012	0.99	0.01	0.989	0.011	0.987	0.013	0.981	0.019	0.978	0.022	0.974	0.026	0.968	0.032	0.967	0.033	0.5	0.5
KG5L1_26	0.996	0.004	0.995	0.005	0.994	0.006	0.992	0.008	0.99	0.01	0.981	0.019	0.973	0.027	0.975	0.025	0.914	0.086	0.948	0.052	0.5	0.5
KG5L1_27	0.994	0.006	0.992	0.008	0.991	0.009	0.987	0.013	0.981	0.019	0.979	0.021	0.984	0.016	0.979	0.021	0.969	0.031	0.928	0.072	0.5	0.5
KG5L1_28	0.994	0.006	0.993	0.007	0.992	0.008	0.987	0.013	0.986	0.014	0.873	0.127	0.836	0.164	0.438	0.562	0.516	0.484	0.168	0.832	0.501	0.499
KG5L1_29	0.949	0.051	0.928	0.072	0.909	0.091	0.889	0.111	0.976	0.024	0.959	0.041	0.919	0.081	0.973	0.027	0.975	0.025	0.971	0.029	0.5	0.5
KG5L1_30	0.987	0.013	0.976	0.024	0.971	0.029	0.904	0.096	0.92	0.08	0.761	0.239	0.759	0.241	0.813	0.187	0.922	0.078	0.937	0.063	0.5	0.5
KG5L1_31	0.895	0.105	0.892	0.108	0.974	0.026	0.952	0.048	0.973	0.027	0.951	0.049	0.905	0.095	0.696	0.304	0.097	0.903	0.163	0.837	0.5	0.5
KG5L2_01	0.984	0.016	0.975	0.025	0.977	0.023	0.968	0.032	0.954	0.046	0.74	0.26	0.318	0.682	0.405	0.595	0.93	0.07	0.947	0.053	0.5	0.5
KG5L2_02	0.957	0.043	0.974	0.026	0.983	0.017	0.984	0.016	0.987	0.013	0.977	0.023	0.977	0.023	0.972	0.028	0.965	0.035	0.94	0.06	0.5	0.5
KG5L2_03	0.991	0.009	0.994	0.006	0.993	0.007	0.99	0.01	0.987	0.013	0.972	0.028	0.97	0.03	0.954	0.046	0.974	0.026	0.969	0.031	0.5	0.5
KG5L2_04	0.993	0.007	0.993	0.007	0.992	0.008	0.987	0.013	0.986	0.014	0.98	0.02	0.977	0.023	0.976	0.024	0.977	0.023	0.976	0.024	0.501	0.499
KG5L2_05	0.927	0.073	0.93	0.07	0.94	0.06	0.857	0.143	0.44	0.56	0.621	0.379	0.404	0.596	0.439	0.561	0.309	0.691	0.129	0.871	0.5	0.5
KG5L2_06	0.953	0.047	0.894	0.106	0.951	0.049	0.936	0.064	0.878	0.122	0.458	0.542	0.654	0.346	0.593	0.407	0.882	0.118	0.813	0.187	0.5	0.5
KG5L2_07	0.897	0.103	0.867	0.133	0.938	0.062	0.944	0.056	0.888	0.112	0.891	0.109	0.875	0.125	0.784	0.216	0.721	0.279	0.257	0.743	0.5	0.5
KG5L2_08	0.97	0.03	0.964	0.036	0.95	0.05	0.902	0.098	0.853	0.147	0.446	0.554	0.321	0.679	0.242	0.758	0.074	0.926	0.046	0.954	0.5	0.5
KG5L2_09	0.987	0.013	0.987	0.013	0.986	0.014	0.99	0.01	0.981	0.019	0.984	0.016	0.983	0.017	0.978	0.022	0.977	0.023	0.976	0.024	0.501	0.499
KG5L2_10	0.971	0.029	0.936	0.064	0.938	0.062	0.952	0.048	0.928	0.072	0.887	0.113	0.969	0.031	0.957	0.043	0.92	0.08	0.871	0.129	0.501	0.499
KG5L2_11	0.979	0.021	0.976	0.024	0.968	0.032	0.927	0.073	0.944	0.056	0.797	0.203	0.801	0.199	0.598	0.402	0.705	0.295	0.119	0.881	0.499	0.501
KG5L2_12	0.97	0.03	0.929	0.071	0.809	0.191	0.934	0.066	0.917	0.083	0.928	0.072	0.775	0.225	0.75	0.25	0.56	0.44	0.22	0.78	0.5	0.5
KG5L2_13	0.994	0.006	0.993	0.007	0.993	0.007	0.991	0.009	0.989	0.011	0.977	0.023	0.967	0.033	0.959	0.041	0.974	0.026	0.955	0.045	0.5	0.5
KG5L2_14	0.988	0.012	0.988	0.012	0.989	0.011	0.965	0.035	0.948	0.052	0.938	0.062	0.858	0.142	0.819	0.181	0.497	0.503	0.5	0.5	0.5	0.5
KG5L2_15	0.993	0.007	0.992	0.008	0.992	0.008	0.991	0.009	0.991	0.009	0.984	0.016	0.974	0.026	0.951	0.049	0.927	0.073	0.787	0.213	0.5	0.5
KG5L2_16	0.993	0.007	0.992	0.008	0.991	0.009	0.982	0.018	0.985	0.015	0.977	0.023	0.973	0.027	0.975	0.025	0.962	0.038	0.963	0.037	0.5	0.5
KG5L2_17	0.292	0.708	0.264	0.736	0.262	0.738	0.362	0.638	0.327	0.673	0.349	0.651	0.229	0.771	0.051	0.949	0.051	0.949	0.067	0.933	0.5	0.5
KG5L2_18	0.989	0.011	0.985	0.015	0.983	0.017	0.978	0.022	0.984	0.016	0.973	0.027	0.967	0.033	0.971	0.029	0.909	0.091	0.851	0.149	0.501	0.499
KG5L2_19	0.981	0.019	0.98	0.02	0.983	0.017	0.985	0.015	0.975	0.025	0.958	0.042	0.943	0.057	0.874	0.126	0.942	0.058	0.949	0.051	0.503	0.497
KG5L2_20	0.975	0.025	0.982	0.018	0.975	0.025	0.971	0.029	0.949	0.051	0.905	0.095	0.786	0.214	0.649	0.351	0.674	0.326	0.564	0.436	0.5	0.5
KG5L2_21	0.993	0.007	0.992	0.008	0.992	0.008	0.987	0.013	0.977	0.023	0.976	0.024	0.963	0.037	0.955	0.045	0.966	0.034	0.979	0.021	0.5	0.5
KG5L2_22	0.987	0.013	0.983	0.017	0.986	0.014	0.98	0.02	0.969	0.031	0.976	0.024	0.965	0.035	0.942	0.058	0.968	0.032	0.964	0.036	0.5	0.5
KG5L2_23	0.977	0.023	0.99	0.01	0.99	0.01	0.983	0.017	0.972	0.028	0.93	0.07	0.852	0.148	0.604	0.396	0.051	0.949	0.183	0.817	0.5	0.5
KG5L2_24	0.544	0.456	0.508	0.492	0.158	0.842	0.039	0.961	0.02	0.98	0.081	0.919	0.073	0.927	0.214	0.786	0.133	0.867	0.107	0.893	0.5	0.5
KG5L2_25	0.941	0.059	0.862	0.138	0.53	0.47	0.672	0.328	0.268	0.732	0.79	0.21	0.78	0.22	0.961	0.039	0.971	0.029	0.972	0.028	0.499	0.501
KG5L2_26	0.111	0.889	0.083	0.917	0.106	0.894	0.082	0.918	0.127	0.873	0.208	0.792	0.243	0.757	0.141	0.859	0.299	0.701	0.355	0.645	0.501	0.499
KG5L2_27	0.991	0.009	0.99	0.01	0.988	0.012	0.983	0.017	0.983	0.017	0.96	0.04	0.932	0.068	0.86	0.14	0.893	0.107	0.898	0.102	0.5	0.5
KG5L2_28	0.991	0.009	0.989	0.011	0.99	0.01	0.984	0.016	0.977	0.023	0.975	0.025	0.972	0.028	0.974	0.026	0.955	0.045	0.96	0.04	0.5	0.5
KG5L2_29	0.983	0.017	0.979	0.021	0.973	0.027	0.947	0.053	0.968	0.032	0.958	0.042	0.974	0.026	0.967	0.033	0.967	0.033	0.962	0.038	0.501	0.499
KG5L2_30	0.993	0.007	0.993	0.007	0.991	0.009	0.989	0.011	0.985	0.015	0.984	0.016	0.981	0.019	0.971	0.029	0.974	0.026	0.972	0.028	0.5	0.5
KG5L2_31	0.996	0.004	0.996	0.004	0.995	0.005	0.994	0.006	0.992	0.008	0.988	0.012	0.985	0.015	0.979	0.021	0.944	0.056	0.773	0.227	0.499	0.501
KG5L3_01	0.955	0.045	0.971	0.029	0.959	0.041	0.976	0.024	0.979	0.021	0.975	0.025	0.96	0.04	0.813	0.187	0.287	0.713	0.104	0.896	0.5	0.5
KG5L3_02	0.993	0.007	0.993	0.007	0.994	0.006	0.992	0.008	0.993	0.007	0.986	0.014	0.985	0.015	0.981	0.019	0.982	0.018	0.969	0.031	0.5	0.5
KG5L3_03	0.967	0.033	0.988	0.012	0.989	0.011	0.984	0.016	0.972	0.028	0.966	0.034	0.942	0.058	0.958	0.042	0.964	0.036	0.968	0.032	0.5	0.5
KG5L3_04	0.99	0.01	0.986	0.014	0.988	0.012	0.986	0.014	0.988	0.012	0.98	0.02	0.978	0.022	0.97	0.03	0.969	0.031	0.936	0.064	0.501	0.499
KG5L3_05	0.99	0.01	0.987	0.013	0.985	0.015	0.971	0.029	0.977	0.023	0.947	0.053	0.974	0.026	0.977	0.023	0.972	0.028	0.971	0.029	0.5	0.5
KG5L3_06	0.992	0.008	0.989	0.011	0.989	0.011	0.987	0.013	0.985	0.015	0.981	0.019	0.987	0.013	0.984	0.016	0.983	0.017	0.974	0.026	0.501	0.499
KG5L3_07	0.976	0.024	0.97	0.03	0.991	0.009	0.991	0.009	0.991	0.009	0.983	0.017	0.984	0.016	0.978	0.022	0.979	0.021	0.968	0.032	0.5	0.5
KG5L3_08	0.967	0.033	0.958	0.042	0.958	0.042	0.981	0.019	0.966	0.034	0.262	0.738	0.266	0.734	0.233	0.767	0.343	0.657	0.501	0.499	0.5	0.5
KG5L3_09	0.974	0.026	0.97	0.03	0.977	0.023	0.972	0.028	0.928	0.072	0.962	0.038	0.948	0.052	0.974	0.026	0.968	0.032	0.971	0.029	0.5	0.5
KG5L3_10	0.99	0.01	0.99	0.01	0.985	0.015	0.979	0.021	0.976	0.024	0.964	0.036	0.952	0.048	0.982	0.018	0.974	0.026	0.972	0.028	0.5	0.5
KG5L3_11	0.984	0.016	0.985	0.015	0.976	0.024	0.892	0.108	0.912	0.088	0.477	0.523	0.239	0.761	0.095	0.905	0.092	0.908	0.068	0.932	0.5	0.5
KG5L3_12	0.513	0.487	0.344	0.656	0.755	0.245	0.641	0.359	0.128	0.872	0.21	0.79	0.27	0.73	0.247	0.753	0.723	0.277	0.641	0.359	0.5	0.5
KG5L3_13	0.773	0.227	0.669	0.331	0.714	0.286	0.829	0.171	0.897	0.103	0.925	0.075	0.877	0.123	0.722	0.278	0.129	0.871	0.32	0.68	0.499	0.501
KG5L3_14	0.992	0.008	0.989	0.011	0.989	0.011	0.986	0.014	0.982	0.018	0.929	0.071	0.924	0.076	0.909	0.091	0.872	0.128	0.816	0.184	0.5	0.5
KG5L3_15	0.863	0.137	0.862	0.138	0.736	0.264	0.764	0.236	0.865	0.135	0.628	0.372	0.329	0.671	0.199	0.801	0.038	0.962	0.123	0.877	0.5	0.5
KG5L3_16	0.986	0.014	0.985	0.015	0.984	0.016	0.98	0.02	0.961	0.039	0.97	0.03	0.97	0.03	0.98	0.02	0.977	0.023	0.969	0.031	0.5	0.5
KG5L3_17	0.979	0.021	0.986	0.014	0.985	0.015	0.982	0.018	0.984	0.016	0.967	0.033	0.98	0.02	0.976	0.024	0.977	0.023	0.966	0.034	0.5	0.5
KG5L3_18	0.992	0.008	0.991	0.009	0.99	0.01	0.985	0.015	0.981	0.019	0.975	0.025	0.967	0.033	0.949	0.051	0.952	0.048	0.973	0.027	0.5	0.5
KG5L3_19	0.973	0.027	0.965	0.035	0.966	0.034	0.941	0.059	0.495	0.505	0.548	0.452	0.488	0.512	0.508	0.492	0.492	0.508	0.5	0.5	0.5	0.5
KG5L3_20	0.994	0.006	0.993	0.007	0.993	0.007	0.992	0.008	0.991	0.009	0.973	0.027	0.975	0.025	0.966	0.034	0.977	0.023	0.976	0.024	0.502	0.498
KG5L3_21	0.988	0.012	0.987	0.013	0.986	0.014	0.98	0.02	0.984	0.016	0.975	0.025	0.971	0.029	0.952	0.048	0.954	0.046	0.641	0.359	0.5	0.5
KG5L3_22	0.884	0.116	0.964	0.036	0.988	0.012	0.983	0.017	0.972	0.028	0.908	0.092	0.902	0.098	0.874	0.126	0.943	0.057	0.942	0.058	0.5	0.5
KG5L3_23	0.991	0.009	0.987	0.013	0.985	0.015	0.974	0.026	0.976	0.024	0.967	0.033	0.938	0.062	0.957	0.043	0.96	0.04	0.968	0.032	0.5	0.5
KG5L3_24	0.987	0.013	0.988	0.012	0.988	0.012	0.983	0.017	0.976	0.024	0.959	0.041	0.974	0.026	0.97	0.03	0.973	0.027	0.976	0.024	0.502	0.498
KG5L3_25	0.99	0.01	0.988	0.012	0.991	0.009	0.985	0.015	0.981	0.019	0.92	0.08	0.964	0.036	0.949	0.051	0.943	0.057	0.967	0.033	0.5	0.5
KG5L3_26	0.991	0.009	0.986	0.014	0.988	0.012	0.978	0.022	0.931	0.069	0.912	0.088	0.97	0.03	0.927	0.073	0.911	0.089	0.496	0.504	0.501	0.499
KG5L3_27	0.558	0.442	0.798	0.202	0.815	0.185	0.626	0.374	0.502	0.498	0.331	0.669	0.557	0.443	0.492	0.508	0.096	0.904	0.082	0.918	0.499	0.501
KG5L3_28	0.983	0.017	0.989	0.011	0.984	0.016	0.982	0.018	0.979	0.021	0.975	0.025	0.96	0.04	0.934	0.066	0.328	0.672	0.443	0.557	0.5	0.5
KG5L3_29	0.993	0.007	0.992	0.008	0.992	0.008	0.987	0.013	0.988	0.012	0.978	0.022	0.976	0.024	0.976	0.024	0.968	0.032	0.963	0.037	0.5	0.5
KG5L3_30	0.95	0.05	0.974	0.026	0.978	0.022	0.987	0.013	0.985	0.015	0.964	0.036	0.978	0.022	0.965	0.035	0.921	0.079	0.934	0.066	0.5	0.5
KG5L3_31	0.982	0.018	0.978	0.022	0.973	0.027	0.984	0.016	0.97	0.03	0.882	0.118	0.86	0.14	0.552	0.448	0.644	0.356	0.224	0.776	0.5	0.5
KG5L4_01	0.983	0.017	0.989	0.011	0.987	0.013	0.981	0.019	0.982	0.018	0.976	0.024	0.962	0.038	0.955	0.045	0.96	0.04	0.966	0.034	0.501	0.499
KG5L4_02	0.992	0.008	0.991	0.009	0.989	0.011	0.988	0.012	0.978	0.022	0.947	0.053	0.921	0.079	0.941	0.059	0.973	0.027	0.969	0.031	0.499	0.501
KG5L4_03	0.617	0.383	0.788	0.212	0.788	0.212	0.881	0.119	0.87	0.13	0.281	0.719	0.511	0.489	0.45	0.55	0.336	0.664	0.5	0.5	0.5	0.5
KG5L4_04	0.994	0.006	0.993	0.007	0.993	0.007	0.992	0.008	0.991	0.009	0.988	0.012	0.986	0.014	0.983	0.017	0.984	0.016	0.968	0.032	0.5	0.5
KG5L4_05	0.978	0.022	0.975	0.025	0.975	0.025	0.945	0.055	0.947	0.053	0.889	0.111	0.84	0.16	0.862	0.138	0.478	0.522	0.204	0.796	0.5	0.5
KG5L4_06	0.44	0.56	0.564	0.436	0.294	0.706	0.393	0.607	0.236	0.764	0.767	0.233	0.526	0.474	0.592	0.408	0.411	0.589	0.5	0.5	0.5	0.5
KG5L4_07	0.475	0.525	0.374	0.626	0.476	0.524	0.549	0.451	0.794	0.206	0.804	0.196	0.685	0.315	0.572	0.428	0.557	0.443	0.747	0.253	0.5	0.5
KG5L4_08	0.97	0.03	0.961	0.039	0.972	0.028	0.968	0.032	0.973	0.027	0.959	0.041	0.976	0.024	0.98	0.02	0.968	0.032	0.968	0.032	0.5	0.5
KG5L4_09	0.962	0.038	0.978	0.022	0.982	0.018	0.978	0.022	0.934	0.066	0.914	0.086	0.795	0.205	0.93	0.07	0.863	0.137	0.789	0.211	0.5	0.5
KG5L4_10	0.98	0.02	0.98	0.02	0.981	0.019	0.968	0.032	0.965	0.035	0.935	0.065	0.837	0.163	0.823	0.177	0.921	0.079	0.5	0.5	0.5	0.5
KG5L4_11	0.979	0.021	0.975	0.025	0.981	0.019	0.952	0.048	0.961	0.039	0.729	0.271	0.89	0.11	0.899	0.101	0.911	0.089	0.946	0.054	0.5	0.5
KG5L4_12	0.965	0.035	0.953	0.047	0.944	0.056	0.983	0.017	0.974	0.026	0.96	0.04	0.966	0.034	0.978	0.022	0.979	0.021	0.978	0.022	0.501	0.499
KG5L4_13	0.995	0.005	0.995	0.005	0.995	0.005	0.992	0.008	0.991	0.009	0.985	0.015	0.982	0.018	0.976	0.024	0.98	0.02	0.978	0.022	0.5	0.5
KG5L4_14	0.968	0.032	0.958	0.042	0.962	0.038	0.946	0.054	0.169	0.831	0.408	0.592	0.565	0.435	0.583	0.417	0.58	0.42	0.502	0.498	0.5	0.5
KG5L4_15	0.96	0.04	0.96	0.04	0.947	0.053	0.898	0.102	0.802	0.198	0.722	0.278	0.9	0.1	0.784	0.216	0.873	0.127	0.768	0.232	0.5	0.5
KG5L4_16	0.984	0.016	0.987	0.013	0.988	0.012	0.984	0.016	0.965	0.035	0.943	0.057	0.908	0.092	0.92	0.08	0.927	0.073	0.905	0.095	0.501	0.499
KG5L4_17	0.97	0.03	0.963	0.037	0.965	0.035	0.942	0.058	0.969	0.031	0.917	0.083	0.892	0.108	0.787	0.213	0.857	0.143	0.847	0.153	0.501	0.499
KG5L4_18	0.984	0.016	0.975	0.025	0.968	0.032	0.971	0.029	0.968	0.032	0.938	0.062	0.843	0.157	0.916	0.084	0.963	0.037	0.965	0.035	0.5	0.5
KG5L4_19	0.307	0.693	0.122	0.878	0.095	0.905	0.193	0.807	0.338	0.662	0.621	0.379	0.431	0.569	0.31	0.69	0.533	0.467	0.654	0.346	0.5	0.5
KG5L4_20	0.991	0.009	0.993	0.007	0.992	0.008	0.99	0.01	0.991	0.009	0.98	0.02	0.977	0.023	0.966	0.034	0.97	0.03	0.96	0.04	0.5	0.5
KG5L4_21	0.947	0.053	0.966	0.034	0.977	0.023	0.981	0.019	0.984	0.016	0.98	0.02	0.971	0.029	0.973	0.027	0.962	0.038	0.967	0.033	0.5	0.5
KG5L4_22	0.991	0.009	0.985	0.015	0.985	0.015	0.975	0.025	0.961	0.039	0.803	0.197	0.908	0.092	0.938	0.062	0.868	0.132	0.818	0.182	0.501	0.499
KG5L4_23	0.994	0.006	0.994	0.006	0.994	0.006	0.992	0.008	0.992	0.008	0.988	0.012	0.987	0.013	0.982	0.018	0.979	0.021	0.973	0.027	0.5	0.5
KG5L4_24	0.987	0.013	0.981	0.019	0.982	0.018	0.978	0.022	0.974	0.026	0.964	0.036	0.964	0.036	0.974	0.026	0.952	0.048	0.959	0.041	0.5	0.5
KG5L4_25	0.87	0.13	0.752	0.248	0.826	0.174	0.865	0.135	0.903	0.097	0.885	0.115	0.938	0.062	0.953	0.047	0.965	0.035	0.95	0.05	0.5	0.5
KG5L4_26	0.991	0.009	0.989	0.011	0.988	0.012	0.98	0.02	0.975	0.025	0.971	0.029	0.963	0.037	0.954	0.046	0.881	0.119	0.557	0.443	0.5	0.5
KG5L4_27	0.981	0.019	0.989	0.011	0.984	0.016	0.986	0.014	0.985	0.015	0.98	0.02	0.979	0.021	0.978	0.022	0.978	0.022	0.968	0.032	0.5	0.5
KG5L4_28	0.987	0.013	0.985	0.015	0.981	0.019	0.976	0.024	0.971	0.029	0.971	0.029	0.968	0.032	0.924	0.076	0.955	0.045	0.963	0.037	0.5	0.5
KG5L4_29	0.948	0.052	0.971	0.029	0.961	0.039	0.588	0.412	0.691	0.309	0.77	0.23	0.624	0.376	0.292	0.708	0.402	0.598	0.271	0.729	0.499	0.501
KG5L4_30	0.984	0.016	0.983	0.017	0.98	0.02	0.953	0.047	0.958	0.042	0.854	0.146	0.919	0.081	0.969	0.031	0.972	0.028	0.971	0.029	0.5	0.5
KG5L4_31	0.992	0.008	0.991	0.009	0.992	0.008	0.99	0.01	0.99	0.01	0.977	0.023	0.98	0.02	0.98	0.02	0.979	0.021	0.972	0.028	0.5	0.5
KG5L5_01	0.977	0.023	0.973	0.027	0.965	0.035	0.969	0.031	0.92	0.08	0.896	0.104	0.927	0.073	0.893	0.107	0.874	0.126	0.912	0.088	0.5	0.5
KG5L5_02	0.993	0.007	0.991	0.009	0.989	0.011	0.976	0.024	0.98	0.02	0.959	0.041	0.947	0.053	0.941	0.059	0.957	0.043	0.962	0.038	0.501	0.499
KG5L5_03	0.976	0.024	0.974	0.026	0.955	0.045	0.966	0.034	0.966	0.034	0.943	0.057	0.892	0.108	0.771	0.229	0.564	0.436	0.761	0.239	0.5	0.5
KG5L5_04	0.797	0.203	0.465	0.535	0.614	0.386	0.769	0.231	0.913	0.087	0.944	0.056	0.84	0.16	0.908	0.092	0.845	0.155	0.833	0.167	0.5	0.5
KG5L5_05	0.966	0.034	0.964	0.036	0.98	0.02	0.97	0.03	0.968	0.032	0.814	0.186	0.726	0.274	0.608	0.392	0.183	0.817	0.418	0.582	0.5	0.5
KG5L5_06	0.982	0.018	0.99	0.01	0.989	0.011	0.986	0.014	0.984	0.016	0.944	0.056	0.829	0.171	0.436	0.564	0.775	0.225	0.934	0.066	0.5	0.5
KG5L5_07	0.968	0.032	0.963	0.037	0.955	0.045	0.962	0.038	0.971	0.029	0.961	0.039	0.966	0.034	0.921	0.079	0.824	0.176	0.756	0.244	0.5	0.5
KG5L5_08	0.884	0.116	0.95	0.05	0.916	0.084	0.922	0.078	0.911	0.089	0.887	0.113	0.877	0.123	0.826	0.174	0.434	0.566	0.403	0.597	0.5	0.5
KG5L5_09	0.973	0.027	0.965	0.035	0.972	0.028	0.954	0.046	0.83	0.17	0.941	0.059	0.899	0.101	0.728	0.272	0.294	0.706	0.406	0.594	0.499	0.501
KG5L5_10	0.976	0.024	0.972	0.028	0.978	0.022	0.978	0.022	0.968	0.032	0.965	0.035	0.937	0.063	0.888	0.112	0.951	0.049	0.958	0.042	0.5	0.5
KG5L5_11	0.971	0.029	0.969	0.031	0.982	0.018	0.974	0.026	0.974	0.026	0.944	0.056	0.769	0.231	0.376	0.624	0.06	0.94	0.1	0.9	0.5	0.5
KG5L5_12	0.961	0.039	0.944	0.056	0.923	0.077	0.769	0.231	0.84	0.16	0.874	0.126	0.884	0.116	0.786	0.214	0.683	0.317	0.125	0.875	0.5	0.5
KG5L5_13	0.988	0.012	0.988	0.012	0.986	0.014	0.982	0.018	0.948	0.052	0.85	0.15	0.476	0.524	0.428	0.572	0.928	0.072	0.951	0.049	0.499	0.501
KG5L5_14	0.991	0.009	0.989	0.011	0.987	0.013	0.985	0.015	0.902	0.098	0.922	0.078	0.887	0.113	0.856	0.144	0.962	0.038	0.97	0.03	0.5	0.5
KG5L5_15	0.459	0.541	0.825	0.175	0.597	0.403	0.732	0.268	0.767	0.233	0.604	0.396	0.681	0.319	0.569	0.431	0.594	0.406	0.855	0.145	0.502	0.498
KG5L5_16	0.947	0.053	0.972	0.028	0.974	0.026	0.971	0.029	0.96	0.04	0.953	0.047	0.93	0.07	0.914	0.086	0.419	0.581	0.557	0.443	0.5	0.5
KG5L5_17	0.92	0.08	0.906	0.094	0.919	0.081	0.934	0.066	0.875	0.125	0.879	0.121	0.738	0.262	0.455	0.545	0.514	0.486	0.704	0.296	0.499	0.501
KG5L5_18	0.991	0.009	0.983	0.017	0.971	0.029	0.968	0.032	0.935	0.065	0.793	0.207	0.632	0.368	0.241	0.759	0.301	0.699	0.135	0.865	0.499	0.501
KG5L5_19	0.985	0.015	0.984	0.016	0.986	0.014	0.973	0.027	0.936	0.064	0.731	0.269	0.846	0.154	0.95	0.05	0.952	0.048	0.95	0.05	0.5	0.5
KG5L5_20	0.994	0.006	0.992	0.008	0.992	0.008	0.988	0.012	0.962	0.038	0.951	0.049	0.971	0.029	0.979	0.021	0.957	0.043	0.95	0.05	0.5	0.5
KG5L5_21	0.992	0.008	0.991	0.009	0.991	0.009	0.987	0.013	0.982	0.018	0.965	0.035	0.939	0.061	0.97	0.03	0.951	0.049	0.96	0.04	0.499	0.501
KG5L5_22	0.992	0.008	0.99	0.01	0.988	0.012	0.986	0.014	0.98	0.02	0.97	0.03	0.949	0.051	0.883	0.117	0.664	0.336	0.833	0.167	0.5	0.5
KG5L5_23	0.986	0.014	0.98	0.02	0.982	0.018	0.985	0.015	0.976	0.024	0.971	0.029	0.963	0.037	0.972	0.028	0.973	0.027	0.972	0.028	0.5	0.5
KG5L5_24	0.987	0.013	0.987	0.013	0.982	0.018	0.982	0.018	0.931	0.069	0.923	0.077	0.597	0.403	0.52	0.48	0.941	0.059	0.965	0.035	0.5	0.5
KG5L5_25	0.941	0.059	0.93	0.07	0.926	0.074	0.911	0.089	0.873	0.127	0.802	0.198	0.623	0.377	0.622	0.378	0.594	0.406	0.168	0.832	0.5	0.5
KG5L5_26	0.993	0.007	0.992	0.008	0.993	0.007	0.991	0.009	0.988	0.012	0.984	0.016	0.981	0.019	0.977	0.023	0.981	0.019	0.963	0.037	0.5	0.5
KG5L5_27	0.823	0.177	0.777	0.223	0.857	0.143	0.899	0.101	0.414	0.586	0.624	0.376	0.427	0.573	0.321	0.679	0.415	0.585	0.527	0.473	0.5	0.5
KG5L5_28	0.387	0.613	0.616	0.384	0.742	0.258	0.552	0.448	0.524	0.476	0.259	0.741	0.116	0.884	0.058	0.942	0.08	0.92	0.15	0.85	0.5	0.5
KG5L5_29	0.986	0.014	0.977	0.023	0.977	0.023	0.97	0.03	0.975	0.025	0.962	0.038	0.932	0.068	0.961	0.039	0.883	0.117	0.833	0.167	0.5	0.5
KG5L5_30	0.957	0.043	0.865	0.135	0.778	0.222	0.586	0.414	0.686	0.314	0.606	0.394	0.471	0.529	0.378	0.622	0.036	0.964	0.208	0.792	0.5	0.5
KG5L5_31	0.967	0.033	0.981	0.019	0.976	0.024	0.973	0.027	0.96	0.04	0.83	0.17	0.444	0.556	0.493	0.507	0.558	0.442	0.719	0.281	0.5	0.5
KG5L6_01	0.981	0.019	0.989	0.011	0.99	0.01	0.979	0.021	0.978	0.022	0.917	0.083	0.846	0.154	0.41	0.59	0.501	0.499	0.579	0.421	0.5	0.5
KG5L6_02	0.969	0.031	0.966	0.034	0.949	0.051	0.933	0.067	0.852	0.148	0.654	0.346	0.545	0.455	0.443	0.557	0.324	0.676	0.062	0.938	0.499	0.501
KG5L6_03	0.984	0.016	0.962	0.038	0.961	0.039	0.957	0.043	0.934	0.066	0.922	0.078	0.773	0.227	0.838	0.162	0.931	0.069	0.944	0.056	0.5	0.5
KG5L6_04	0.991	0.009	0.99	0.01	0.991	0.009	0.992	0.008	0.99	0.01	0.984	0.016	0.979	0.021	0.965	0.035	0.972	0.028	0.973	0.027	0.5	0.5
KG5L6_05	0.98	0.02	0.979	0.021	0.986	0.014	0.978	0.022	0.983	0.017	0.961	0.039	0.967	0.033	0.966	0.034	0.927	0.073	0.949	0.051	0.5	0.5
KG5L6_06	0.974	0.026	0.981	0.019	0.978	0.022	0.978	0.022	0.936	0.064	0.871	0.129	0.871	0.129	0.896	0.104	0.911	0.089	0.902	0.098	0.501	0.499
KG5L6_07	0.979	0.021	0.974	0.026	0.981	0.019	0.98	0.02	0.96	0.04	0.955	0.045	0.979	0.021	0.942	0.058	0.582	0.418	0.155	0.845	0.5	0.5
KG5L6_08	0.957	0.043	0.951	0.049	0.96	0.04	0.962	0.038	0.975	0.025	0.961	0.039	0.922	0.078	0.915	0.085	0.78	0.22	0.75	0.25	0.501	0.499
KG5L6_09	0.994	0.006	0.994	0.006	0.994	0.006	0.993	0.007	0.989	0.011	0.983	0.017	0.981	0.019	0.974	0.026	0.976	0.024	0.968	0.032	0.499	0.501
KG5L6_10	0.94	0.06	0.924	0.076	0.918	0.082	0.759	0.241	0.844	0.156	0.102	0.898	0.035	0.965	0.039	0.961	0.038	0.962	0.036	0.964	0.501	0.499
KG5L6_11	0.973	0.027	0.97	0.03	0.95	0.05	0.921	0.079	0.951	0.049	0.821	0.179	0.917	0.083	0.939	0.061	0.94	0.06	0.954	0.046	0.501	0.499
KG5L6_12	0.932	0.068	0.948	0.052	0.941	0.059	0.921	0.079	0.96	0.04	0.926	0.074	0.967	0.033	0.974	0.026	0.973	0.027	0.979	0.021	0.501	0.499
KG5L6_13	0.988	0.012	0.979	0.021	0.98	0.02	0.978	0.022	0.977	0.023	0.971	0.029	0.975	0.025	0.975	0.025	0.976	0.024	0.971	0.029	0.5	0.5
KG5L6_14	0.992	0.008	0.994	0.006	0.993	0.007	0.991	0.009	0.99	0.01	0.984	0.016	0.978	0.022	0.959	0.041	0.925	0.075	0.973	0.027	0.501	0.499
KG5L6_15	0.988	0.012	0.987	0.013	0.985	0.015	0.978	0.022	0.979	0.021	0.921	0.079	0.84	0.16	0.664	0.336	0.751	0.249	0.594	0.406	0.501	0.499
KG5L6_16	0.968	0.032	0.909	0.091	0.648	0.352	0.652	0.348	0.682	0.318	0.682	0.318	0.605	0.395	0.678	0.322	0.652	0.348	0.603	0.397	0.5	0.5
KG5L6_17	0.973	0.027	0.954	0.046	0.966	0.034	0.962	0.038	0.964	0.036	0.962	0.038	0.946	0.054	0.961	0.039	0.955	0.045	0.776	0.224	0.499	0.501
KG5L6_18	0.949	0.051	0.916	0.084	0.877	0.123	0.681	0.319	0.117	0.883	0.274	0.726	0.444	0.556	0.22	0.78	0.033	0.967	0.051	0.949	0.5	0.5
KG5L6_19	0.989	0.011	0.988	0.012	0.989	0.011	0.983	0.017	0.986	0.014	0.974	0.026	0.969	0.031	0.958	0.042	0.966	0.034	0.964	0.036	0.5	0.5
KG5L6_20	0.94	0.06	0.941	0.059	0.948	0.052	0.838	0.162	0.339	0.661	0.652	0.348	0.328	0.672	0.457	0.543	0.546	0.454	0.533	0.467	0.5	0.5
KG5L6_21	0.961	0.039	0.977	0.023	0.968	0.032	0.958	0.042	0.619	0.381	0.537	0.463	0.785	0.215	0.854	0.146	0.948	0.052	0.957	0.043	0.5	0.5
KG5L6_22	0.988	0.012	0.977	0.023	0.964	0.036	0.957	0.043	0.871	0.129	0.925	0.075	0.91	0.09	0.93	0.07	0.931	0.069	0.924	0.076	0.501	0.499
KG5L6_23	0.964	0.036	0.977	0.023	0.961	0.039	0.93	0.07	0.955	0.045	0.972	0.028	0.962	0.038	0.968	0.032	0.969	0.031	0.969	0.031	0.5	0.5
KG5L6_24	0.971	0.029	0.972	0.028	0.974	0.026	0.97	0.03	0.444	0.556	0.486	0.514	0.455	0.545	0.452	0.548	0.501	0.499	0.5	0.5	0.5	0.5
KG5L6_25	0.994	0.006	0.993	0.007	0.993	0.007	0.99	0.01	0.988	0.012	0.978	0.022	0.973	0.027	0.982	0.018	0.971	0.029	0.971	0.029	0.5	0.5
KG5L6_26	0.715	0.285	0.861	0.139	0.835	0.165	0.814	0.186	0.89	0.11	0.755	0.245	0.56	0.44	0.263	0.737	0.453	0.547	0.783	0.217	0.501	0.499
KG5L6_27	0.993	0.007	0.993	0.007	0.992	0.008	0.985	0.015	0.981	0.019	0.921	0.079	0.754	0.246	0.552	0.448	0.069	0.931	0.248	0.752	0.5	0.5
KG5L6_28	0.974	0.026	0.966	0.034	0.975	0.025	0.978	0.022	0.983	0.017	0.979	0.021	0.974	0.026	0.98	0.02	0.967	0.033	0.972	0.028	0.5	0.5
KG5L6_29	0.992	0.008	0.991	0.009	0.992	0.008	0.988	0.012	0.986	0.014	0.974	0.026	0.955	0.045	0.956	0.044	0.971	0.029	0.955	0.045	0.5	0.5
KG5L6_30	0.991	0.009	0.989	0.011	0.987	0.013	0.978	0.022	0.983	0.017	0.976	0.024	0.967	0.033	0.951	0.049	0.91	0.09	0.527	0.473	0.5	0.5
KG5L6_31	0.984	0.016	0.973	0.027	0.976	0.024	0.94	0.06	0.97	0.03	0.848	0.152	0.622	0.378	0.479	0.521	0.24	0.76	0.12	0.88	0.5	0.5
KG5L7_01	0.978	0.022	0.975	0.025	0.964	0.036	0.924	0.076	0.932	0.068	0.911	0.089	0.957	0.043	0.969	0.031	0.97	0.03	0.976	0.024	0.501	0.499
KG5L7_02	0.989	0.011	0.987	0.013	0.983	0.017	0.985	0.015	0.978	0.022	0.961	0.039	0.915	0.085	0.818	0.182	0.644	0.356	0.612	0.388	0.5	0.5
KG5L7_03	0.957	0.043	0.975	0.025	0.975	0.025	0.985	0.015	0.984	0.016	0.96	0.04	0.96	0.04	0.875	0.125	0.546	0.454	0.723	0.277	0.5	0.5
KG5L7_04	0.981	0.019	0.98	0.02	0.981	0.019	0.981	0.019	0.985	0.015	0.864	0.136	0.723	0.277	0.539	0.461	0.288	0.712	0.121	0.879	0.501	0.499
KG5L7_05	0.987	0.013	0.983	0.017	0.983	0.017	0.974	0.026	0.969	0.031	0.946	0.054	0.979	0.021	0.97	0.03	0.968	0.032	0.972	0.028	0.5	0.5
KG5L7_06	0.952	0.048	0.97	0.03	0.965	0.035	0.965	0.035	0.963	0.037	0.946	0.054	0.951	0.049	0.959	0.041	0.96	0.04	0.97	0.03	0.5	0.5
KG5L7_07	0.961	0.039	0.864	0.136	0.847	0.153	0.739	0.261	0.897	0.103	0.928	0.072	0.822	0.178	0.85	0.15	0.651	0.349	0.5	0.5	0.5	0.5
KG5L7_08	0.993	0.007	0.991	0.009	0.992	0.008	0.99	0.01	0.992	0.008	0.988	0.012	0.986	0.014	0.982	0.018	0.982	0.018	0.974	0.026	0.5	0.5
KG5L7_09	0.993	0.007	0.991	0.009	0.99	0.01	0.981	0.019	0.98	0.02	0.977	0.023	0.971	0.029	0.96	0.04	0.958	0.042	0.729	0.271	0.5	0.5
KG5L7_10	0.995	0.005	0.995	0.005	0.995	0.005	0.992	0.008	0.992	0.008	0.987	0.013	0.987	0.013	0.982	0.018	0.977	0.023	0.973	0.027	0.5	0.5
KG5L7_11	0.802	0.198	0.772	0.228	0.87	0.13	0.899	0.101	0.731	0.269	0.874	0.126	0.704	0.296	0.624	0.376	0.656	0.344	0.704	0.296	0.499	0.501
KG5L7_12	0.946	0.054	0.943	0.057	0.966	0.034	0.949	0.051	0.946	0.054	0.846	0.154	0.8	0.2	0.475	0.525	0.11	0.89	0.229	0.771	0.499	0.501
KG5L7_13	0.981	0.019	0.976	0.024	0.973	0.027	0.961	0.039	0.969	0.031	0.962	0.038	0.949	0.051	0.967	0.033	0.973	0.027	0.972	0.028	0.5	0.5
KG5L7_14	0.988	0.012	0.991	0.009	0.991	0.009	0.985	0.015	0.98	0.02	0.974	0.026	0.966	0.034	0.948	0.052	0.928	0.072	0.958	0.042	0.5	0.5
KG5L7_15	0.777	0.223	0.889	0.111	0.867	0.133	0.875	0.125	0.904	0.096	0.953	0.047	0.921	0.079	0.855	0.145	0.931	0.069	0.962	0.038	0.5	0.5
KG5L7_16	0.994	0.006	0.993	0.007	0.993	0.007	0.991	0.009	0.985	0.015	0.959	0.041	0.934	0.066	0.894	0.106	0.937	0.063	0.93	0.07	0.5	0.5
KG5L7_17	0.954	0.046	0.958	0.042	0.943	0.057	0.938	0.062	0.961	0.039	0.945	0.055	0.964	0.036	0.914	0.086	0.895	0.105	0.854	0.146	0.5	0.5
KG5L7_18	0.995	0.005	0.995	0.005	0.994	0.006	0.992	0.008	0.992	0.008	0.987	0.013	0.985	0.015	0.981	0.019	0.965	0.035	0.967	0.033	0.5	0.5
KG5L7_19	0.989	0.011	0.984	0.016	0.982	0.018	0.965	0.035	0.981	0.019	0.967	0.033	0.962	0.038	0.949	0.051	0.929	0.071	0.962	0.038	0.499	0.501
KG5L7_20	0.993	0.007	0.992	0.008	0.99	0.01	0.988	0.012	0.989	0.011	0.984	0.016	0.983	0.017	0.975	0.025	0.973	0.027	0.971	0.029	0.501	0.499
KG5L7_21	0.969	0.031	0.955	0.045	0.952	0.048	0.834	0.166	0.897	0.103	0.39	0.61	0.217	0.783	0.138	0.862	0.113	0.887	0.046	0.954	0.5	0.5
KG5L7_22	0.994	0.006	0.994	0.006	0.994	0.006	0.991	0.009	0.99	0.01	0.975	0.025	0.975	0.025	0.963	0.037	0.967	0.033	0.959	0.041	0.5	0.5
KG5L7_23	0.964	0.036	0.945	0.055	0.963	0.037	0.975	0.025	0.975	0.025	0.972	0.028	0.962	0.038	0.962	0.038	0.965	0.035	0.968	0.032	0.5	0.5
KG5L7_24	0.988	0.012	0.987	0.013	0.981	0.019	0.983	0.017	0.943	0.057	0.968	0.032	0.909	0.091	0.735	0.265	0.922	0.078	0.941	0.059	0.499	0.501
KG5L7_25	0.662	0.338	0.783	0.217	0.901	0.099	0.933	0.067	0.962	0.038	0.857	0.143	0.913	0.087	0.613	0.387	0.611	0.389	0.394	0.606	0.501	0.499
KG5L7_26	0.897	0.103	0.892	0.108	0.881	0.119	0.788	0.212	0.71	0.29	0.203	0.797	0.187	0.813	0.089	0.911	0.099	0.901	0.092	0.908	0.501	0.499
KG5L7_27	0.995	0.005	0.994	0.006	0.995	0.005	0.992	0.008	0.991	0.009	0.985	0.015	0.982	0.018	0.973	0.027	0.976	0.024	0.972	0.028	0.5	0.5
KG5L7_28	0.991	0.009	0.988	0.012	0.986	0.014	0.976	0.024	0.986	0.014	0.975	0.025	0.957	0.043	0.89	0.11	0.689	0.311	0.744	0.256	0.5	0.5
KG5L7_29	0.992	0.008	0.99	0.01	0.989	0.011	0.985	0.015	0.969	0.031	0.977	0.023	0.968	0.032	0.973	0.027	0.977	0.023	0.951	0.049	0.499	0.501
KG5L7_30	0.953	0.047	0.943	0.057	0.946	0.054	0.938	0.062	0.958	0.042	0.953	0.047	0.944	0.056	0.949	0.051	0.956	0.044	0.952	0.048	0.5	0.5
KG5L7_31	0.983	0.017	0.979	0.021	0.984	0.016	0.964	0.036	0.971	0.029	0.962	0.038	0.973	0.027	0.975	0.025	0.98	0.02	0.973	0.027	0.5	0.5
KG5L8_01	0.992	0.008	0.992	0.008	0.99	0.01	0.987	0.013	0.982	0.018	0.971	0.029	0.981	0.019	0.972	0.028	0.974	0.026	0.975	0.025	0.502	0.498
KG5L8_02	0.776	0.224	0.453	0.547	0.193	0.807	0.212	0.788	0.321	0.679	0.238	0.762	0.279	0.721	0.242	0.758	0.356	0.644	0.351	0.649	0.502	0.498
KG5L8_03	0.611	0.389	0.704	0.296	0.792	0.208	0.712	0.288	0.941	0.059	0.938	0.062	0.903	0.097	0.872	0.128	0.931	0.069	0.969	0.031	0.499	0.501
KG5L8_04	0.992	0.008	0.991	0.009	0.99	0.01	0.988	0.012	0.985	0.015	0.98	0.02	0.983	0.017	0.976	0.024	0.974	0.026	0.972	0.028	0.5	0.5
KG5L8_05	0.799	0.201	0.641	0.359	0.784	0.216	0.914	0.086	0.932	0.068	0.948	0.052	0.87	0.13	0.87	0.13	0.963	0.037	0.971	0.029	0.5	0.5
KG5L8_06	0.977	0.023	0.975	0.025	0.981	0.019	0.983	0.017	0.973	0.027	0.977	0.023	0.972	0.028	0.916	0.084	0.904	0.096	0.73	0.27	0.5	0.5
KG5L8_07	0.921	0.079	0.894	0.106	0.618	0.382	0.373	0.627	0.554	0.446	0.513	0.487	0.64	0.36	0.509	0.491	0.339	0.661	0.121	0.879	0.5	0.5
KG5L8_08	0.949	0.051	0.961	0.039	0.969	0.031	0.973	0.027	0.964	0.036	0.961	0.039	0.945	0.055	0.945	0.055	0.945	0.055	0.958	0.042	0.5	0.5
KG5L8_09	0.989	0.011	0.989	0.011	0.988	0.012	0.984	0.016	0.981	0.019	0.953	0.047	0.972	0.028	0.963	0.037	0.968	0.032	0.964	0.036	0.5	0.5
KG5L8_10	0.956	0.044	0.953	0.047	0.954	0.046	0.963	0.037	0.878	0.122	0.868	0.132	0.66	0.34	0.383	0.617	0.595	0.405	0.555	0.445	0.501	0.499
KG5L8_11	0.969	0.031	0.949	0.051	0.952	0.048	0.981	0.019	0.959	0.041	0.422	0.578	0.259	0.741	0.273	0.727	0.588	0.412	0.499	0.501	0.5	0.5
KG5L8_12	0.993	0.007	0.992	0.008	0.992	0.008	0.991	0.009	0.99	0.01	0.984	0.016	0.98	0.02	0.962	0.038	0.961	0.039	0.969	0.031	0.5	0.5
KG5L8_13	0.826	0.174	0.891	0.109	0.881	0.119	0.154	0.846	0.271	0.729	0.318	0.682	0.645	0.355	0.427	0.573	0.35	0.65	0.112	0.888	0.501	0.499
KG5L8_14	0.989	0.011	0.986	0.014	0.98	0.02	0.973	0.027	0.959	0.041	0.955	0.045	0.95	0.05	0.902	0.098	0.761	0.239	0.783	0.217	0.5	0.5
KG5L8_15	0.99	0.01	0.991	0.009	0.992	0.008	0.99	0.01	0.982	0.018	0.984	0.016	0.982	0.018	0.976	0.024	0.969	0.031	0.966	0.034	0.5	0.5
KG5L8_16	0.951	0.049	0.973	0.027	0.97	0.03	0.962	0.038	0.974	0.026	0.91	0.09	0.967	0.033	0.936	0.064	0.877	0.123	0.07	0.93	0.5	0.5
KG5L8_17	0.491	0.509	0.1	0.9	0.102	0.898	0.193	0.807	0.222	0.778	0.107	0.893	0.376	0.624	0.252	0.748	0.336	0.664	0.499	0.501	0.5	0.5
KG5L8_18	0.878	0.122	0.852	0.148	0.905	0.095	0.848	0.152	0.824	0.176	0.846	0.154	0.861	0.139	0.888	0.112	0.88	0.12	0.593	0.407	0.501	0.499
KG5L8_19	0.986	0.014	0.986	0.014	0.98	0.02	0.939	0.061	0.96	0.04	0.956	0.044	0.949	0.051	0.971	0.029	0.95	0.05	0.963	0.037	0.5	0.5
KG5L8_20	0.949	0.051	0.946	0.054	0.953	0.047	0.908	0.092	0.92	0.08	0.659	0.341	0.364	0.636	0.184	0.816	0.067	0.933	0.071	0.929	0.501	0.499
KG5L8_21	0.98	0.02	0.981	0.019	0.981	0.019	0.95	0.05	0.883	0.117	0.643	0.357	0.715	0.285	0.78	0.22	0.253	0.747	0.087	0.913	0.499	0.501
KG5L8_22	0.989	0.011	0.986	0.014	0.983	0.017	0.975	0.025	0.975	0.025	0.946	0.054	0.967	0.033	0.94	0.06	0.731	0.269	0.081	0.919	0.5	0.5
KG5L8_23	0.9	0.1	0.954	0.046	0.924	0.076	0.851	0.149	0.912	0.088	0.91	0.09	0.898	0.102	0.706	0.294	0.405	0.595	0.111	0.889	0.503	0.497
KG5L8_24	0.99	0.01	0.988	0.012	0.984	0.016	0.98	0.02	0.964	0.036	0.974	0.026	0.955	0.045	0.956	0.044	0.975	0.025	0.978	0.022	0.5	0.5
KG5L8_25	0.947	0.053	0.755	0.245	0.501	0.499	0.568	0.432	0.551	0.449	0.884	0.116	0.616	0.384	0.673	0.327	0.498	0.502	0.5	0.5	0.5	0.5
KG5L8_26	0.985	0.015	0.983	0.017	0.983	0.017	0.982	0.018	0.98	0.02	0.963	0.037	0.962	0.038	0.971	0.029	0.977	0.023	0.959	0.041	0.5	0.5
KG5L8_27	0.971	0.029	0.976	0.024	0.968	0.032	0.954	0.046	0.934	0.066	0.903	0.097	0.954	0.046	0.961	0.039	0.955	0.045	0.901	0.099	0.5	0.5
KG5L8_28	0.981	0.019	0.974	0.026	0.95	0.05	0.95	0.05	0.939	0.061	0.932	0.068	0.945	0.055	0.955	0.045	0.969	0.031	0.966	0.034	0.5	0.5
KG5L8_29	0.99	0.01	0.989	0.011	0.99	0.01	0.989	0.011	0.988	0.012	0.961	0.039	0.937	0.063	0.912	0.088	0.705	0.295	0.214	0.786	0.5	0.5
KG5L8_30	0.986	0.014	0.977	0.023	0.983	0.017	0.973	0.027	0.979	0.021	0.976	0.024	0.98	0.02	0.974	0.026	0.976	0.024	0.973	0.027	0.499	0.501
KG5L8_31	0.95	0.05	0.943	0.057	0.918	0.082	0.93	0.07	0.952	0.048	0.958	0.042	0.922	0.078	0.891	0.109	0.574	0.426	0.218	0.782	0.5	0.5
PG5L1_01	0.034	0.966	0.026	0.974	0.032	0.968	0.018	0.982	0.023	0.977	0.03	0.97	0.028	0.972	0.053	0.947	0.061	0.939	0.071	0.929	0.5	0.5
PG5L1_02	0.008	0.992	0.01	0.99	0.014	0.986	0.015	0.985	0.019	0.981	0.036	0.964	0.097	0.903	0.151	0.849	0.138	0.862	0.086	0.914	0.499	0.501
PG5L1_03	0.009	0.991	0.011	0.989	0.014	0.986	0.018	0.982	0.018	0.982	0.021	0.979	0.081	0.919	0.053	0.947	0.044	0.956	0.057	0.943	0.5	0.5
PG5L1_04	0.199	0.801	0.316	0.684	0.314	0.686	0.358	0.642	0.492	0.508	0.641	0.359	0.421	0.579	0.821	0.179	0.746	0.254	0.834	0.166	0.5	0.5
PG5L1_05	0.079	0.921	0.036	0.964	0.052	0.948	0.08	0.92	0.119	0.881	0.487	0.513	0.732	0.268	0.243	0.757	0.205	0.795	0.148	0.852	0.5	0.5
PG5L1_06	0.036	0.964	0.029	0.971	0.03	0.97	0.038	0.962	0.088	0.912	0.304	0.696	0.391	0.609	0.351	0.649	0.337	0.663	0.418	0.582	0.501	0.499
PG5L1_07	0.026	0.974	0.032	0.968	0.03	0.97	0.017	0.983	0.023	0.977	0.065	0.935	0.033	0.967	0.067	0.933	0.058	0.942	0.058	0.942	0.5	0.5
PG5L1_08	0.203	0.797	0.274	0.726	0.254	0.746	0.232	0.768	0.249	0.751	0.626	0.374	0.228	0.772	0.222	0.778	0.599	0.401	0.699	0.301	0.5	0.5
PG5L1_09	0.455	0.545	0.712	0.288	0.779	0.221	0.39	0.61	0.385	0.615	0.634	0.366	0.518	0.482	0.437	0.563	0.37	0.63	0.508	0.492	0.5	0.5
PG5L1_10	0.099	0.901	0.047	0.953	0.082	0.918	0.123	0.877	0.123	0.877	0.244	0.756	0.148	0.852	0.179	0.821	0.138	0.862	0.106	0.894	0.499	0.501
PG5L1_11	0.01	0.99	0.015	0.985	0.01	0.99	0.015	0.985	0.022	0.978	0.065	0.935	0.038	0.962	0.153	0.847	0.067	0.933	0.313	0.687	0.5	0.5
PG5L1_12	0.005	0.995	0.005	0.995	0.005	0.995	0.008	0.992	0.009	0.991	0.016	0.984	0.016	0.984	0.019	0.981	0.023	0.977	0.031	0.969	0.5	0.5
PG5L1_13	0.006	0.994	0.006	0.994	0.008	0.992	0.009	0.991	0.01	0.99	0.019	0.981	0.038	0.962	0.061	0.939	0.215	0.785	0.23	0.77	0.499	0.501
PG5L1_14	0.006	0.994	0.007	0.993	0.007	0.993	0.011	0.989	0.014	0.986	0.016	0.984	0.017	0.983	0.02	0.98	0.023	0.977	0.026	0.974	0.5	0.5
PG5L1_15	0.13	0.87	0.053	0.947	0.041	0.959	0.519	0.481	0.477	0.523	0.535	0.465	0.259	0.741	0.322	0.678	0.501	0.499	0.54	0.46	0.5	0.5
PG5L1_16	0.005	0.995	0.006	0.994	0.008	0.992	0.009	0.991	0.012	0.988	0.024	0.976	0.025	0.975	0.068	0.932	0.051	0.949	0.223	0.777	0.499	0.501
PG5L1_17	0.018	0.982	0.017	0.983	0.016	0.984	0.031	0.969	0.036	0.964	0.212	0.788	0.206	0.794	0.326	0.674	0.238	0.762	0.121	0.879	0.5	0.5
PG5L1_18	0.006	0.994	0.007	0.993	0.007	0.993	0.009	0.991	0.009	0.991	0.013	0.987	0.016	0.984	0.021	0.979	0.019	0.981	0.022	0.978	0.5	0.5
PG5L1_19	0.038	0.962	0.028	0.972	0.042	0.958	0.119	0.881	0.126	0.874	0.109	0.891	0.499	0.501	0.216	0.784	0.194	0.806	0.103	0.897	0.501	0.499
PG5L1_20	0.01	0.99	0.012	0.988	0.015	0.985	0.016	0.984	0.024	0.976	0.027	0.973	0.02	0.98	0.02	0.98	0.019	0.981	0.023	0.977	0.499	0.501
PG5L1_21	0.068	0.932	0.064	0.936	0.278	0.722	0.313	0.687	0.495	0.505	0.475	0.525	0.454	0.546	0.609	0.391	0.939	0.061	0.954	0.046	0.5	0.5
PG5L1_22	0.008	0.992	0.007	0.993	0.007	0.993	0.011	0.989	0.012	0.988	0.018	0.982	0.031	0.969	0.063	0.937	0.047	0.953	0.079	0.921	0.499	0.501
PG5L1_23	0.015	0.985	0.028	0.972	0.011	0.989	0.01	0.99	0.013	0.987	0.024	0.976	0.024	0.976	0.039	0.961	0.048	0.952	0.224	0.776	0.5	0.5
PG5L1_24	0.005	0.995	0.006	0.994	0.006	0.994	0.009	0.991	0.01	0.99	0.018	0.982	0.023	0.977	0.031	0.969	0.148	0.852	0.187	0.813	0.499	0.501
PG5L1_25	0.061	0.939	0.221	0.779	0.057	0.943	0.063	0.937	0.087	0.913	0.209	0.791	0.386	0.614	0.514	0.486	0.361	0.639	0.407	0.593	0.5	0.5
PG5L1_26	0.015	0.985	0.017	0.983	0.018	0.982	0.022	0.978	0.039	0.961	0.101	0.899	0.081	0.919	0.057	0.943	0.057	0.943	0.069	0.931	0.5	0.5
PG5L1_27	0.008	0.992	0.01	0.99	0.009	0.991	0.014	0.986	0.013	0.987	0.026	0.974	0.026	0.974	0.029	0.971	0.026	0.974	0.037	0.963	0.5	0.5
PG5L1_28	0.011	0.989	0.019	0.981	0.029	0.971	0.072	0.928	0.09	0.91	0.074	0.926	0.33	0.67	0.259	0.741	0.33	0.67	0.534	0.466	0.5	0.5
PG5L1_29	0.053	0.947	0.025	0.975	0.024	0.976	0.146	0.854	0.13	0.87	0.414	0.586	0.332	0.668	0.325	0.675	0.397	0.603	0.696	0.304	0.5	0.5
PG5L1_30	0.035	0.965	0.034	0.966	0.036	0.964	0.05	0.95	0.077	0.923	0.137	0.863	0.355	0.645	0.707	0.293	0.634	0.366	0.941	0.059	0.5	0.5
PG5L1_31	0.02	0.98	0.033	0.967	0.042	0.958	0.22	0.78	0.765	0.235	0.61	0.39	0.452	0.548	0.495	0.505	0.587	0.413	0.703	0.297	0.499	0.501
PG5L2_01	0.008	0.992	0.007	0.993	0.007	0.993	0.009	0.991	0.01	0.99	0.018	0.982	0.016	0.984	0.018	0.982	0.029	0.971	0.04	0.96	0.499	0.501
PG5L2_02	0.007	0.993	0.007	0.993	0.007	0.993	0.011	0.989	0.013	0.987	0.049	0.951	0.034	0.966	0.039	0.961	0.041	0.959	0.063	0.937	0.499	0.501
PG5L2_03	0.005	0.995	0.005	0.995	0.006	0.994	0.008	0.992	0.009	0.991	0.017	0.983	0.022	0.978	0.035	0.965	0.056	0.944	0.063	0.937	0.5	0.5
PG5L2_04	0.018	0.982	0.053	0.947	0.085	0.915	0.144	0.856	0.204	0.796	0.448	0.552	0.701	0.299	0.73	0.27	0.768	0.232	0.844	0.156	0.5	0.5
PG5L2_05	0.007	0.993	0.009	0.991	0.008	0.992	0.013	0.987	0.016	0.984	0.023	0.977	0.021	0.979	0.028	0.972	0.023	0.977	0.032	0.968	0.5	0.5
PG5L2_06	0.362	0.638	0.643	0.357	0.812	0.188	0.748	0.252	0.043	0.957	0.23	0.77	0.478	0.522	0.43	0.57	0.042	0.958	0.192	0.808	0.5	0.5
PG5L2_07	0.005	0.995	0.006	0.994	0.007	0.993	0.009	0.991	0.01	0.99	0.016	0.984	0.021	0.979	0.033	0.967	0.033	0.967	0.175	0.825	0.5	0.5
PG5L2_08	0.017	0.983	0.033	0.967	0.088	0.912	0.089	0.911	0.112	0.888	0.06	0.94	0.253	0.747	0.18	0.82	0.257	0.743	0.232	0.768	0.5	0.5
PG5L2_09	0.225	0.775	0.183	0.817	0.134	0.866	0.12	0.88	0.11	0.89	0.105	0.895	0.154	0.846	0.233	0.767	0.226	0.774	0.17	0.83	0.5	0.5
PG5L2_10	0.049	0.951	0.04	0.96	0.048	0.952	0.031	0.969	0.075	0.925	0.086	0.914	0.108	0.892	0.054	0.946	0.047	0.953	0.053	0.947	0.5	0.5
PG5L2_11	0.033	0.967	0.037	0.963	0.04	0.96	0.027	0.973	0.034	0.966	0.113	0.887	0.135	0.865	0.059	0.941	0.056	0.944	0.037	0.963	0.499	0.501
PG5L2_12	0.017	0.983	0.025	0.975	0.033	0.967	0.079	0.921	0.084	0.916	0.071	0.929	0.151	0.849	0.062	0.938	0.078	0.922	0.07	0.93	0.5	0.5
PG5L2_13	0.012	0.988	0.012	0.988	0.009	0.991	0.011	0.989	0.014	0.986	0.038	0.962	0.047	0.953	0.062	0.938	0.034	0.966	0.079	0.921	0.5	0.5
PG5L2_14	0.019	0.981	0.019	0.981	0.024	0.976	0.019	0.981	0.026	0.974	0.032	0.968	0.032	0.968	0.063	0.937	0.159	0.841	0.2	0.8	0.5	0.5
PG5L2_15	0.016	0.984	0.018	0.982	0.025	0.975	0.037	0.963	0.123	0.877	0.282	0.718	0.132	0.868	0.296	0.704	0.486	0.514	0.535	0.465	0.5	0.5
PG5L2_16	0.009	0.991	0.011	0.989	0.011	0.989	0.019	0.981	0.025	0.975	0.026	0.974	0.018	0.982	0.02	0.98	0.019	0.981	0.026	0.974	0.499	0.501
PG5L2_17	0.006	0.994	0.008	0.992	0.008	0.992	0.01	0.99	0.013	0.987	0.031	0.969	0.037	0.963	0.126	0.874	0.056	0.944	0.061	0.939	0.501	0.499
PG5L2_18	0.015	0.985	0.014	0.986	0.016	0.984	0.019	0.981	0.032	0.968	0.039	0.961	0.032	0.968	0.04	0.96	0.025	0.975	0.041	0.959	0.5	0.5
PG5L2_19	0.013	0.987	0.016	0.984	0.035	0.965	0.022	0.978	0.026	0.974	0.03	0.97	0.076	0.924	0.042	0.958	0.057	0.943	0.11	0.89	0.501	0.499
PG5L2_20	0.007	0.993	0.007	0.993	0.009	0.991	0.008	0.992	0.01	0.99	0.015	0.985	0.019	0.981	0.025	0.975	0.026	0.974	0.028	0.972	0.499	0.501
PG5L2_21	0.009	0.991	0.01	0.99	0.01	0.99	0.012	0.988	0.011	0.989	0.019	0.981	0.019	0.981	0.019	0.981	0.027	0.973	0.035	0.965	0.499	0.501
PG5L2_22	0.76	0.24	0.68	0.32	0.736	0.264	0.449	0.551	0.064	0.936	0.03	0.97	0.055	0.945	0.072	0.928	0.069	0.931	0.076	0.924	0.5	0.5
PG5L2_23	0.019	0.981	0.027	0.973	0.026	0.974	0.026	0.974	0.043	0.957	0.124	0.876	0.057	0.943	0.095	0.905	0.061	0.939	0.037	0.963	0.5	0.5
PG5L2_24	0.02	0.98	0.033	0.967	0.016	0.984	0.023	0.977	0.031	0.969	0.032	0.968	0.038	0.962	0.036	0.964	0.054	0.946	0.043	0.957	0.5	0.5
PG5L2_25	0.014	0.986	0.013	0.987	0.013	0.987	0.023	0.977	0.032	0.968	0.159	0.841	0.119	0.881	0.158	0.842	0.104	0.896	0.079	0.921	0.5	0.5
PG5L2_26	0.017	0.983	0.015	0.985	0.02	0.98	0.026	0.974	0.062	0.938	0.061	0.939	0.064	0.936	0.047	0.953	0.033	0.967	0.05	0.95	0.5	0.5
PG5L2_27	0.096	0.904	0.068	0.932	0.081	0.919	0.041	0.959	0.045	0.955	0.217	0.783	0.407	0.593	0.26	0.74	0.057	0.943	0.172	0.828	0.5	0.5
PG5L2_28	0.008	0.992	0.009	0.991	0.012	0.988	0.017	0.983	0.024	0.976	0.057	0.943	0.075	0.925	0.086	0.914	0.315	0.685	0.492	0.508	0.5	0.5
PG5L2_29	0.012	0.988	0.011	0.989	0.012	0.988	0.011	0.989	0.015	0.985	0.024	0.976	0.074	0.926	0.078	0.922	0.063	0.937	0.066	0.934	0.499	0.501
PG5L2_30	0.01	0.99	0.011	0.989	0.012	0.988	0.013	0.987	0.013	0.987	0.038	0.962	0.024	0.976	0.031	0.969	0.032	0.968	0.032	0.968	0.5	0.5
PG5L2_31	0.015	0.985	0.017	0.983	0.007	0.993	0.009	0.991	0.012	0.988	0.021	0.979	0.025	0.975	0.03	0.97	0.046	0.954	0.074	0.926	0.5	0.5
PG5L3_01	0.006	0.994	0.007	0.993	0.007	0.993	0.011	0.989	0.014	0.986	0.022	0.978	0.022	0.978	0.018	0.982	0.02	0.98	0.022	0.978	0.501	0.499
PG5L3_02	0.015	0.985	0.014	0.986	0.009	0.991	0.009	0.991	0.011	0.989	0.018	0.982	0.019	0.981	0.026	0.974	0.033	0.967	0.039	0.961	0.5	0.5
PG5L3_03	0.009	0.991	0.014	0.986	0.015	0.985	0.016	0.984	0.023	0.977	0.061	0.939	0.038	0.962	0.038	0.962	0.024	0.976	0.034	0.966	0.5	0.5
PG5L3_04	0.01	0.99	0.01	0.99	0.018	0.982	0.021	0.979	0.021	0.979	0.045	0.955	0.067	0.933	0.088	0.912	0.417	0.583	0.537	0.463	0.499	0.501
PG5L3_05	0.027	0.973	0.012	0.988	0.012	0.988	0.04	0.96	0.038	0.962	0.164	0.836	0.094	0.906	0.102	0.898	0.4	0.6	0.702	0.298	0.5	0.5
PG5L3_06	0.028	0.972	0.021	0.979	0.044	0.956	0.064	0.936	0.112	0.888	0.12	0.88	0.116	0.884	0.145	0.855	0.648	0.352	0.817	0.183	0.5	0.5
PG5L3_07	0.014	0.986	0.015	0.985	0.011	0.989	0.014	0.986	0.015	0.985	0.024	0.976	0.02	0.98	0.041	0.959	0.33	0.67	0.428	0.572	0.5	0.5
PG5L3_08	0.015	0.985	0.032	0.968	0.021	0.979	0.046	0.954	0.057	0.943	0.347	0.653	0.225	0.775	0.194	0.806	0.138	0.862	0.123	0.877	0.5	0.5
PG5L3_09	0.164	0.836	0.633	0.367	0.51	0.49	0.592	0.408	0.87	0.13	0.897	0.103	0.476	0.524	0.253	0.747	0.465	0.535	0.649	0.351	0.501	0.499
PG5L3_10	0.006	0.994	0.007	0.993	0.007	0.993	0.01	0.99	0.012	0.988	0.022	0.978	0.021	0.979	0.022	0.978	0.03	0.97	0.037	0.963	0.5	0.5
PG5L3_11	0.052	0.948	0.114	0.886	0.33	0.67	0.135	0.865	0.228	0.772	0.148	0.852	0.233	0.767	0.051	0.949	0.078	0.922	0.104	0.896	0.501	0.499
PG5L3_12	0.058	0.942	0.032	0.968	0.03	0.97	0.06	0.94	0.138	0.862	0.559	0.441	0.398	0.602	0.533	0.467	0.098	0.902	0.189	0.811	0.5	0.5
PG5L3_13	0.032	0.968	0.026	0.974	0.026	0.974	0.067	0.933	0.118	0.882	0.093	0.907	0.152	0.848	0.513	0.487	0.463	0.537	0.387	0.613	0.5	0.5
PG5L3_14	0.015	0.985	0.022	0.978	0.01	0.99	0.014	0.986	0.021	0.979	0.084	0.916	0.101	0.899	0.185	0.815	0.115	0.885	0.066	0.934	0.501	0.499
PG5L3_15	0.067	0.933	0.105	0.895	0.289	0.711	0.66	0.34	0.667	0.333	0.771	0.229	0.954	0.046	0.959	0.041	0.953	0.047	0.947	0.053	0.5	0.5
PG5L3_16	0.009	0.991	0.008	0.992	0.007	0.993	0.008	0.992	0.01	0.99	0.015	0.985	0.022	0.978	0.023	0.977	0.03	0.97	0.038	0.962	0.499	0.501
PG5L3_17	0.014	0.986	0.018	0.982	0.019	0.981	0.026	0.974	0.027	0.973	0.033	0.967	0.047	0.953	0.041	0.959	0.05	0.95	0.037	0.963	0.5	0.5
PG5L3_18	0.007	0.993	0.007	0.993	0.009	0.991	0.01	0.99	0.011	0.989	0.02	0.98	0.021	0.979	0.028	0.972	0.118	0.882	0.185	0.815	0.5	0.5
PG5L3_19	0.01	0.99	0.009	0.991	0.011	0.989	0.012	0.988	0.017	0.983	0.024	0.976	0.031	0.969	0.086	0.914	0.167	0.833	0.203	0.797	0.5	0.5
PG5L3_20	0.123	0.877	0.148	0.852	0.059	0.941	0.112	0.888	0.118	0.882	0.239	0.761	0.097	0.903	0.073	0.927	0.082	0.918	0.056	0.944	0.5	0.5
PG5L3_21	0.012	0.988	0.016	0.984	0.015	0.985	0.026	0.974	0.042	0.958	0.202	0.798	0.082	0.918	0.118	0.882	0.194	0.806	0.261	0.739	0.5	0.5
PG5L3_22	0.015	0.985	0.019	0.981	0.031	0.969	0.046	0.954	0.114	0.886	0.166	0.834	0.28	0.72	0.46	0.54	0.412	0.588	0.466	0.534	0.501	0.499
PG5L3_23	0.006	0.994	0.007	0.993	0.008	0.992	0.011	0.989	0.012	0.988	0.023	0.977	0.044	0.956	0.081	0.919	0.076	0.924	0.32	0.68	0.499	0.501
PG5L3_24	0.009	0.991	0.008	0.992	0.009	0.991	0.01	0.99	0.011	0.989	0.02	0.98	0.021	0.979	0.019	0.981	0.029	0.971	0.035	0.965	0.5	0.5
PG5L3_25	0.101	0.899	0.158	0.842	0.185	0.815	0.219	0.781	0.355	0.645	0.33	0.67	0.324	0.676	0.319	0.681	0.542	0.458	0.5	0.5	0.5	0.5
PG5L3_26	0.034	0.966	0.025	0.975	0.03	0.97	0.179	0.821	0.232	0.768	0.562	0.438	0.414	0.586	0.801	0.199	0.73	0.27	0.829	0.171	0.5	0.5
PG5L3_27	0.278	0.722	0.164	0.836	0.06	0.94	0.068	0.932	0.118	0.882	0.339	0.661	0.226	0.774	0.459	0.541	0.921	0.079	0.941	0.059	0.5	0.5
PG5L3_28	0.026	0.974	0.07	0.93	0.073	0.927	0.472	0.528	0.693	0.307	0.601	0.399	0.324	0.676	0.317	0.683	0.534	0.466	0.499	0.501	0.5	0.5
PG5L3_29	0.027	0.973	0.026	0.974	0.03	0.97	0.035	0.965	0.085	0.915	0.43	0.57	0.241	0.759	0.648	0.352	0.665	0.335	0.85	0.15	0.499	0.501
PG5L3_30	0.516	0.484	0.413	0.587	0.492	0.508	0.303	0.697	0.416	0.584	0.277	0.723	0.844	0.156	0.952	0.048	0.939	0.061	0.949	0.051	0.5	0.5
PG5L3_31	0.017	0.983	0.045	0.955	0.051	0.949	0.084	0.916	0.14	0.86	0.349	0.651	0.611	0.389	0.555	0.445	0.703	0.297	0.833	0.167	0.499	0.501
PG5L4_01	0.01	0.99	0.011	0.989	0.011	0.989	0.02	0.98	0.027	0.973	0.051	0.949	0.213	0.787	0.316	0.684	0.367	0.633	0.592	0.408	0.501	0.499
PG5L4_02	0.264	0.736	0.47	0.53	0.679	0.321	0.8	0.2	0.783	0.217	0.901	0.099	0.842	0.158	0.878	0.122	0.939	0.061	0.944	0.056	0.5	0.5
PG5L4_03	0.009	0.991	0.007	0.993	0.008	0.992	0.011	0.989	0.014	0.986	0.03	0.97	0.029	0.971	0.034	0.966	0.03	0.97	0.16	0.84	0.499	0.501
PG5L4_04	0.012	0.988	0.011	0.989	0.011	0.989	0.017	0.983	0.026	0.974	0.045	0.955	0.044	0.956	0.068	0.932	0.083	0.917	0.083	0.917	0.5	0.5
PG5L4_05	0.012	0.988	0.01	0.99	0.012	0.988	0.008	0.992	0.009	0.991	0.017	0.983	0.029	0.971	0.043	0.957	0.028	0.972	0.102	0.898	0.5	0.5
PG5L4_06	0.02	0.98	0.026	0.974	0.031	0.969	0.017	0.983	0.022	0.978	0.026	0.974	0.024	0.976	0.039	0.961	0.057	0.943	0.05	0.95	0.5	0.5
PG5L4_07	0.008	0.992	0.009	0.991	0.007	0.993	0.014	0.986	0.015	0.985	0.031	0.969	0.085	0.915	0.073	0.927	0.074	0.926	0.121	0.879	0.5	0.5
PG5L4_08	0.014	0.986	0.018	0.982	0.022	0.978	0.037	0.963	0.062	0.938	0.045	0.955	0.039	0.961	0.03	0.97	0.029	0.971	0.029	0.971	0.5	0.5
PG5L4_09	0.021	0.979	0.021	0.979	0.031	0.969	0.029	0.971	0.06	0.94	0.114	0.886	0.131	0.869	0.251	0.749	0.178	0.822	0.09	0.91	0.5	0.5
PG5L4_10	0.016	0.984	0.013	0.987	0.017	0.983	0.019	0.981	0.031	0.969	0.034	0.966	0.041	0.959	0.112	0.888	0.083	0.917	0.043	0.957	0.5	0.5
PG5L4_11	0.01	0.99	0.01	0.99	0.011	0.989	0.016	0.984	0.025	0.975	0.039	0.961	0.032	0.968	0.036	0.964	0.028	0.972	0.029	0.971	0.5	0.5
PG5L4_12	0.012	0.988	0.013	0.987	0.01	0.99	0.009	0.991	0.011	0.989	0.018	0.982	0.018	0.982	0.021	0.979	0.022	0.978	0.043	0.957	0.5	0.5
PG5L4_13	0.855	0.145	0.299	0.701	0.202	0.798	0.145	0.855	0.238	0.762	0.243	0.757	0.116	0.884	0.171	0.829	0.649	0.351	0.6	0.4	0.5	0.5
PG5L4_14	0.043	0.957	0.037	0.963	0.048	0.952	0.045	0.955	0.087	0.913	0.131	0.869	0.095	0.905	0.231	0.769	0.799	0.201	0.873	0.127	0.502	0.498
PG5L4_15	0.011	0.989	0.021	0.979	0.017	0.983	0.019	0.981	0.023	0.977	0.066	0.934	0.06	0.94	0.087	0.913	0.109	0.891	0.052	0.948	0.501	0.499
PG5L4_16	0.012	0.988	0.018	0.982	0.019	0.981	0.012	0.988	0.014	0.986	0.028	0.972	0.044	0.956	0.123	0.877	0.159	0.841	0.22	0.78	0.5	0.5
PG5L4_17	0.12	0.88	0.084	0.916	0.179	0.821	0.448	0.552	0.656	0.344	0.762	0.238	0.573	0.427	0.365	0.635	0.239	0.761	0.091	0.909	0.5	0.5
PG5L4_18	0.012	0.988	0.011	0.989	0.019	0.981	0.052	0.948	0.105	0.895	0.266	0.734	0.088	0.912	0.235	0.765	0.886	0.114	0.932	0.068	0.499	0.501
PG5L4_19	0.012	0.988	0.012	0.988	0.01	0.99	0.014	0.986	0.019	0.981	0.024	0.976	0.026	0.974	0.043	0.957	0.039	0.961	0.035	0.965	0.5	0.5
PG5L4_20	0.098	0.902	0.114	0.886	0.08	0.92	0.191	0.809	0.199	0.801	0.578	0.422	0.784	0.216	0.489	0.511	0.359	0.641	0.089	0.911	0.5	0.5
PG5L4_21	0.111	0.889	0.143	0.857	0.151	0.849	0.175	0.825	0.189	0.811	0.276	0.724	0.238	0.762	0.538	0.462	0.451	0.549	0.625	0.375	0.5	0.5
PG5L4_22	0.508	0.492	0.425	0.575	0.78	0.22	0.363	0.637	0.037	0.963	0.029	0.971	0.046	0.954	0.045	0.955	0.08	0.92	0.082	0.918	0.5	0.5
PG5L4_23	0.041	0.959	0.021	0.979	0.024	0.976	0.04	0.96	0.056	0.944	0.069	0.931	0.144	0.856	0.35	0.65	0.218	0.782	0.092	0.908	0.5	0.5
PG5L4_24	0.024	0.976	0.029	0.971	0.052	0.948	0.073	0.927	0.076	0.924	0.043	0.957	0.162	0.838	0.05	0.95	0.065	0.935	0.06	0.94	0.501	0.499
PG5L4_25	0.007	0.993	0.007	0.993	0.007	0.993	0.01	0.99	0.013	0.987	0.024	0.976	0.025	0.975	0.023	0.977	0.031	0.969	0.052	0.948	0.5	0.5
PG5L4_26	0.048	0.952	0.053	0.947	0.108	0.892	0.163	0.837	0.096	0.904	0.116	0.884	0.17	0.83	0.461	0.539	0.438	0.562	0.137	0.863	0.5	0.5
PG5L4_27	0.029	0.971	0.052	0.948	0.115	0.885	0.112	0.888	0.115	0.885	0.129	0.871	0.639	0.361	0.513	0.487	0.501	0.499	0.502	0.498	0.5	0.5
PG5L4_28	0.008	0.992	0.007	0.993	0.009	0.991	0.01	0.99	0.012	0.988	0.017	0.983	0.024	0.976	0.029	0.971	0.04	0.96	0.041	0.959	0.5	0.5
PG5L4_29	0.029	0.971	0.026	0.974	0.029	0.971	0.034	0.966	0.089	0.911	0.142	0.858	0.291	0.709	0.37	0.63	0.518	0.482	0.585	0.415	0.5	0.5
PG5L4_30	0.015	0.985	0.013	0.987	0.014	0.986	0.017	0.983	0.018	0.982	0.026	0.974	0.028	0.972	0.03	0.97	0.049	0.951	0.058	0.942	0.5	0.5
PG5L4_31	0.013	0.987	0.015	0.985	0.012	0.988	0.014	0.986	0.014	0.986	0.021	0.979	0.024	0.976	0.039	0.961	0.033	0.967	0.034	0.966	0.5	0.5
PG5L5_01	0.005	0.995	0.006	0.994	0.007	0.993	0.009	0.991	0.009	0.991	0.016	0.984	0.014	0.986	0.021	0.979	0.027	0.973	0.054	0.946	0.5	0.5
PG5L5_02	0.008	0.992	0.011	0.989	0.017	0.983	0.019	0.981	0.025	0.975	0.048	0.952	0.259	0.741	0.125	0.875	0.077	0.923	0.04	0.96	0.5	0.5
PG5L5_03	0.03	0.97	0.02	0.98	0.014	0.986	0.018	0.982	0.023	0.977	0.038	0.962	0.108	0.892	0.1	0.9	0.076	0.924	0.055	0.945	0.5	0.5
PG5L5_04	0.089	0.911	0.128	0.872	0.081	0.919	0.097	0.903	0.104	0.896	0.25	0.75	0.285	0.715	0.089	0.911	0.104	0.896	0.18	0.82	0.5	0.5
PG5L5_05	0.009	0.991	0.012	0.988	0.01	0.99	0.012	0.988	0.014	0.986	0.02	0.98	0.037	0.963	0.075	0.925	0.076	0.924	0.099	0.901	0.499	0.501
PG5L5_06	0.906	0.094	0.945	0.055	0.924	0.076	0.96	0.04	0.936	0.064	0.913	0.087	0.877	0.123	0.92	0.08	0.882	0.118	0.906	0.094	0.5	0.5
PG5L5_07	0.316	0.684	0.219	0.781	0.445	0.555	0.588	0.412	0.507	0.493	0.705	0.295	0.898	0.102	0.907	0.093	0.742	0.258	0.282	0.718	0.501	0.499
PG5L5_08	0.141	0.859	0.123	0.877	0.072	0.928	0.132	0.868	0.161	0.839	0.209	0.791	0.217	0.783	0.633	0.367	0.602	0.398	0.745	0.255	0.5	0.5
PG5L5_09	0.044	0.956	0.138	0.862	0.03	0.97	0.024	0.976	0.035	0.965	0.029	0.971	0.02	0.98	0.036	0.964	0.053	0.947	0.067	0.933	0.5	0.5
PG5L5_10	0.043	0.957	0.067	0.933	0.032	0.968	0.038	0.962	0.039	0.961	0.055	0.945	0.202	0.798	0.148	0.852	0.156	0.844	0.17	0.83	0.5	0.5
PG5L5_11	0.023	0.977	0.028	0.972	0.03	0.97	0.155	0.845	0.221	0.779	0.463	0.537	0.602	0.398	0.397	0.603	0.348	0.652	0.152	0.848	0.5	0.5
PG5L5_12	0.004	0.996	0.005	0.995	0.005	0.995	0.007	0.993	0.009	0.991	0.015	0.985	0.02	0.98	0.02	0.98	0.023	0.977	0.026	0.974	0.499	0.501
PG5L5_13	0.004	0.996	0.004	0.996	0.005	0.995	0.006	0.994	0.007	0.993	0.012	0.988	0.015	0.985	0.015	0.985	0.017	0.983	0.023	0.977	0.5	0.5
PG5L5_14	0.015	0.985	0.014	0.986	0.024	0.976	0.046	0.954	0.127	0.873	0.163	0.837	0.078	0.922	0.078	0.922	0.047	0.953	0.05	0.95	0.501	0.499
PG5L5_15	0.011	0.989	0.013	0.987	0.007	0.993	0.008	0.992	0.01	0.99	0.016	0.984	0.024	0.976	0.032	0.968	0.056	0.944	0.222	0.778	0.499	0.501
PG5L5_16	0.018	0.982	0.02	0.98	0.02	0.98	0.149	0.851	0.14	0.86	0.344	0.656	0.139	0.861	0.25	0.75	0.941	0.059	0.959	0.041	0.5	0.5
PG5L5_17	0.012	0.988	0.01	0.99	0.012	0.988	0.016	0.984	0.024	0.976	0.038	0.962	0.1	0.9	0.067	0.933	0.068	0.932	0.083	0.917	0.5	0.5
PG5L5_18	0.01	0.99	0.012	0.988	0.014	0.986	0.023	0.977	0.038	0.962	0.028	0.972	0.035	0.965	0.033	0.967	0.04	0.96	0.033	0.967	0.5	0.5
PG5L5_19	0.176	0.824	0.15	0.85	0.131	0.869	0.039	0.961	0.065	0.935	0.138	0.862	0.068	0.932	0.073	0.927	0.046	0.954	0.114	0.886	0.5	0.5
PG5L5_20	0.013	0.987	0.018	0.982	0.014	0.986	0.01	0.99	0.013	0.987	0.017	0.983	0.02	0.98	0.023	0.977	0.025	0.975	0.027	0.973	0.5	0.5
PG5L5_21	0.007	0.993	0.008	0.992	0.006	0.994	0.007	0.993	0.009	0.991	0.014	0.986	0.015	0.985	0.016	0.984	0.017	0.983	0.02	0.98	0.5	0.5
PG5L5_22	0.015	0.985	0.018	0.982	0.02	0.98	0.038	0.962	0.042	0.958	0.058	0.942	0.135	0.865	0.047	0.953	0.037	0.963	0.054	0.946	0.5	0.5
PG5L5_23	0.016	0.984	0.018	0.982	0.026	0.974	0.035	0.965	0.052	0.948	0.025	0.975	0.031	0.969	0.039	0.961	0.037	0.963	0.04	0.96	0.5	0.5
PG5L5_24	0.072	0.928	0.061	0.939	0.073	0.927	0.163	0.837	0.386	0.614	0.382	0.618	0.138	0.862	0.123	0.877	0.058	0.942	0.063	0.937	0.5	0.5
PG5L5_25	0.008	0.992	0.008	0.992	0.009	0.991	0.012	0.988	0.016	0.984	0.03	0.97	0.04	0.96	0.042	0.958	0.037	0.963	0.04	0.96	0.5	0.5
PG5L5_26	0.013	0.987	0.019	0.981	0.023	0.977	0.019	0.981	0.021	0.979	0.043	0.957	0.023	0.977	0.029	0.971	0.027	0.973	0.035	0.965	0.5	0.5
PG5L5_27	0.048	0.952	0.036	0.964	0.03	0.97	0.029	0.971	0.08	0.92	0.109	0.891	0.069	0.931	0.084	0.916	0.051	0.949	0.058	0.942	0.5	0.5
PG5L5_28	0.008	0.992	0.008	0.992	0.008	0.992	0.009	0.991	0.01	0.99	0.02	0.98	0.031	0.969	0.046	0.954	0.039	0.961	0.036	0.964	0.499	0.501
PG5L5_29	0.01	0.99	0.009	0.991	0.009	0.991	0.014	0.986	0.017	0.983	0.04	0.96	0.056	0.944	0.091	0.909	0.087	0.913	0.067	0.933	0.5	0.5
PG5L5_30	0.006	0.994	0.007	0.993	0.007	0.993	0.009	0.991	0.01	0.99	0.015	0.985	0.015	0.985	0.018	0.982	0.021	0.979	0.022	0.978	0.5	0.5
PG5L5_31	0.01	0.99	0.015	0.985	0.019	0.981	0.026	0.974	0.04	0.96	0.069	0.931	0.036	0.964	0.052	0.948	0.06	0.94	0.043	0.957	0.5	0.5
PG5L6_01	0.007	0.993	0.007	0.993	0.007	0.993	0.01	0.99	0.012	0.988	0.021	0.979	0.03	0.97	0.045	0.955	0.069	0.931	0.113	0.887	0.5	0.5
PG5L6_02	0.008	0.992	0.008	0.992	0.008	0.992	0.011	0.989	0.011	0.989	0.018	0.982	0.03	0.97	0.04	0.96	0.04	0.96	0.035	0.965	0.5	0.5
PG5L6_03	0.099	0.901	0.036	0.964	0.05	0.95	0.11	0.89	0.11	0.89	0.135	0.865	0.072	0.928	0.091	0.909	0.058	0.942	0.041	0.959	0.5	0.5
PG5L6_04	0.023	0.977	0.016	0.984	0.016	0.984	0.021	0.979	0.022	0.978	0.08	0.92	0.422	0.578	0.643	0.357	0.255	0.745	0.543	0.457	0.5	0.5
PG5L6_05	0.019	0.981	0.045	0.955	0.075	0.925	0.043	0.957	0.045	0.955	0.063	0.937	0.033	0.967	0.069	0.931	0.055	0.945	0.044	0.956	0.5	0.5
PG5L6_06	0.012	0.988	0.015	0.985	0.017	0.983	0.021	0.979	0.031	0.969	0.054	0.946	0.027	0.973	0.051	0.949	0.045	0.955	0.043	0.957	0.5	0.5
PG5L6_07	0.009	0.991	0.006	0.994	0.009	0.991	0.011	0.989	0.017	0.983	0.025	0.975	0.042	0.958	0.038	0.962	0.041	0.959	0.065	0.935	0.5	0.5
PG5L6_08	0.039	0.961	0.047	0.953	0.07	0.93	0.066	0.934	0.082	0.918	0.102	0.898	0.06	0.94	0.048	0.952	0.065	0.935	0.082	0.918	0.499	0.501
PG5L6_09	0.012	0.988	0.011	0.989	0.011	0.989	0.013	0.987	0.014	0.986	0.027	0.973	0.02	0.98	0.024	0.976	0.039	0.961	0.044	0.956	0.499	0.501
PG5L6_10	0.022	0.978	0.053	0.947	0.04	0.96	0.026	0.974	0.037	0.963	0.067	0.933	0.051	0.949	0.046	0.954	0.046	0.954	0.038	0.962	0.5	0.5
PG5L6_11	0.012	0.988	0.014	0.986	0.016	0.984	0.03	0.97	0.046	0.954	0.038	0.962	0.051	0.949	0.064	0.936	0.075	0.925	0.046	0.954	0.5	0.5
PG5L6_12	0.026	0.974	0.026	0.974	0.011	0.989	0.024	0.976	0.025	0.975	0.103	0.897	0.353	0.647	0.256	0.744	0.143	0.857	0.066	0.934	0.5	0.5
PG5L6_13	0.047	0.953	0.035	0.965	0.044	0.956	0.087	0.913	0.284	0.716	0.292	0.708	0.1	0.9	0.063	0.937	0.095	0.905	0.11	0.89	0.5	0.5
PG5L6_14	0.015	0.985	0.013	0.987	0.018	0.982	0.023	0.977	0.045	0.955	0.114	0.886	0.046	0.954	0.15	0.85	0.639	0.361	0.818	0.182	0.5	0.5
PG5L6_15	0.008	0.992	0.008	0.992	0.01	0.99	0.014	0.986	0.019	0.981	0.026	0.974	0.039	0.961	0.101	0.899	0.363	0.637	0.455	0.545	0.5	0.5
PG5L6_16	0.008	0.992	0.008	0.992	0.009	0.991	0.008	0.992	0.01	0.99	0.015	0.985	0.022	0.978	0.026	0.974	0.023	0.977	0.024	0.976	0.5	0.5
PG5L6_17	0.005	0.995	0.005	0.995	0.005	0.995	0.008	0.992	0.009	0.991	0.018	0.982	0.032	0.968	0.039	0.961	0.036	0.964	0.092	0.908	0.5	0.5
PG5L6_18	0.012	0.988	0.021	0.979	0.022	0.978	0.018	0.982	0.018	0.982	0.026	0.974	0.025	0.975	0.031	0.969	0.047	0.953	0.067	0.933	0.499	0.501
PG5L6_19	0.006	0.994	0.006	0.994	0.007	0.993	0.009	0.991	0.011	0.989	0.016	0.984	0.02	0.98	0.017	0.983	0.02	0.98	0.021	0.979	0.5	0.5
PG5L6_20	0.011	0.989	0.014	0.986	0.013	0.987	0.026	0.974	0.025	0.975	0.038	0.962	0.028	0.972	0.049	0.951	0.199	0.801	0.408	0.592	0.5	0.5
PG5L6_21	0.007	0.993	0.009	0.991	0.008	0.992	0.012	0.988	0.013	0.987	0.014	0.986	0.019	0.981	0.025	0.975	0.028	0.972	0.026	0.974	0.5	0.5
PG5L6_22	0.008	0.992	0.008	0.992	0.008	0.992	0.011	0.989	0.013	0.987	0.017	0.983	0.027	0.973	0.032	0.968	0.031	0.969	0.025	0.975	0.5	0.5
PG5L6_23	0.008	0.992	0.009	0.991	0.012	0.988	0.017	0.983	0.023	0.977	0.053	0.947	0.033	0.967	0.061	0.939	0.076	0.924	0.099	0.901	0.499	0.501
PG5L6_24	0.186	0.814	0.355	0.645	0.277	0.723	0.252	0.748	0.297	0.703	0.419	0.581	0.376	0.624	0.299	0.701	0.034	0.966	0.089	0.911	0.499	0.501
PG5L6_25	0.137	0.863	0.203	0.797	0.61	0.39	0.492	0.508	0.667	0.333	0.432	0.568	0.609	0.391	0.61	0.39	0.709	0.291	0.826	0.174	0.499	0.501
PG5L6_26	0.036	0.964	0.024	0.976	0.021	0.979	0.029	0.971	0.055	0.945	0.156	0.844	0.312	0.688	0.113	0.887	0.091	0.909	0.061	0.939	0.5	0.5
PG5L6_27	0.02	0.98	0.022	0.978	0.074	0.926	0.181	0.819	0.303	0.697	0.188	0.812	0.261	0.739	0.117	0.883	0.117	0.883	0.097	0.903	0.501	0.499
PG5L6_28	0.031	0.969	0.026	0.974	0.026	0.974	0.059	0.941	0.083	0.917	0.144	0.856	0.216	0.784	0.535	0.465	0.453	0.547	0.624	0.376	0.499	0.501
PG5L6_29	0.011	0.989	0.013	0.987	0.013	0.987	0.016	0.984	0.023	0.977	0.037	0.963	0.034	0.966	0.029	0.971	0.023	0.977	0.041	0.959	0.5	0.5
PG5L6_30	0.014	0.986	0.018	0.982	0.016	0.984	0.041	0.959	0.041	0.959	0.051	0.949	0.072	0.928	0.086	0.914	0.078	0.922	0.074	0.926	0.5	0.5
PG5L6_31	0.006	0.994	0.006	0.994	0.006	0.994	0.008	0.992	0.01	0.99	0.017	0.983	0.021	0.979	0.021	0.979	0.021	0.979	0.023	0.977	0.501	0.499
PG5L7_01	0.017	0.983	0.02	0.98	0.031	0.969	0.047	0.953	0.136	0.864	0.509	0.491	0.294	0.706	0.406	0.594	0.951	0.049	0.963	0.037	0.5	0.5
PG5L7_02	0.066	0.934	0.07	0.93	0.051	0.949	0.082	0.918	0.185	0.815	0.716	0.284	0.647	0.353	0.712	0.288	0.726	0.274	0.797	0.203	0.5	0.5
PG5L7_03	0.008	0.992	0.008	0.992	0.008	0.992	0.009	0.991	0.009	0.991	0.014	0.986	0.021	0.979	0.026	0.974	0.022	0.978	0.026	0.974	0.5	0.5
PG5L7_04	0.009	0.991	0.012	0.988	0.013	0.987	0.02	0.98	0.03	0.97	0.146	0.854	0.074	0.926	0.043	0.957	0.041	0.959	0.034	0.966	0.5	0.5
PG5L7_05	0.005	0.995	0.005	0.995	0.005	0.995	0.007	0.993	0.008	0.992	0.015	0.985	0.019	0.981	0.019	0.981	0.021	0.979	0.026	0.974	0.5	0.5
PG5L7_06	0.05	0.95	0.028	0.972	0.023	0.977	0.033	0.967	0.049	0.951	0.037	0.963	0.047	0.953	0.034	0.966	0.03	0.97	0.021	0.979	0.5	0.5
PG5L7_07	0.282	0.718	0.165	0.835	0.115	0.885	0.179	0.821	0.221	0.779	0.683	0.317	0.554	0.446	0.556	0.444	0.055	0.945	0.335	0.665	0.5	0.5
PG5L7_08	0.026	0.974	0.01	0.99	0.009	0.991	0.011	0.989	0.013	0.987	0.025	0.975	0.028	0.972	0.045	0.955	0.044	0.956	0.051	0.949	0.5	0.5
PG5L7_09	0.028	0.972	0.031	0.969	0.041	0.959	0.008	0.992	0.009	0.991	0.019	0.981	0.022	0.978	0.025	0.975	0.041	0.959	0.056	0.944	0.499	0.501
PG5L7_10	0.009	0.991	0.01	0.99	0.011	0.989	0.015	0.985	0.02	0.98	0.046	0.954	0.073	0.927	0.046	0.954	0.036	0.964	0.034	0.966	0.5	0.5
PG5L7_11	0.016	0.984	0.017	0.983	0.03	0.97	0.065	0.935	0.107	0.893	0.087	0.913	0.171	0.829	0.057	0.943	0.073	0.927	0.053	0.947	0.5	0.5
PG5L7_12	0.017	0.983	0.021	0.979	0.049	0.951	0.081	0.919	0.137	0.863	0.084	0.916	0.188	0.812	0.132	0.868	0.069	0.931	0.214	0.786	0.5	0.5
PG5L7_13	0.013	0.987	0.015	0.985	0.015	0.985	0.024	0.976	0.022	0.978	0.048	0.952	0.026	0.974	0.019	0.981	0.028	0.972	0.048	0.952	0.499	0.501
PG5L7_14	0.005	0.995	0.005	0.995	0.006	0.994	0.008	0.992	0.009	0.991	0.014	0.986	0.017	0.983	0.017	0.983	0.023	0.977	0.056	0.944	0.5	0.5
PG5L7_15	0.109	0.891	0.153	0.847	0.181	0.819	0.367	0.633	0.412	0.588	0.361	0.639	0.41	0.59	0.516	0.484	0.595	0.405	0.591	0.409	0.501	0.499
PG5L7_16	0.011	0.989	0.01	0.99	0.011	0.989	0.011	0.989	0.013	0.987	0.024	0.976	0.021	0.979	0.026	0.974	0.099	0.901	0.197	0.803	0.499	0.501
PG5L7_17	0.007	0.993	0.01	0.99	0.011	0.989	0.012	0.988	0.015	0.985	0.026	0.974	0.025	0.975	0.036	0.964	0.037	0.963	0.083	0.917	0.5	0.5
PG5L7_18	0.014	0.986	0.01	0.99	0.011	0.989	0.015	0.985	0.019	0.981	0.036	0.964	0.03	0.97	0.05	0.95	0.029	0.971	0.064	0.936	0.5	0.5
PG5L7_19	0.008	0.992	0.012	0.988	0.01	0.99	0.019	0.981	0.019	0.981	0.063	0.937	0.045	0.955	0.076	0.924	0.135	0.865	0.182	0.818	0.5	0.5
PG5L7_20	0.009	0.991	0.009	0.991	0.01	0.99	0.013	0.987	0.018	0.982	0.023	0.977	0.024	0.976	0.024	0.976	0.024	0.976	0.028	0.972	0.5	0.5
PG5L7_21	0.016	0.984	0.033	0.967	0.017	0.983	0.053	0.947	0.093	0.907	0.095	0.905	0.116	0.884	0.057	0.943	0.083	0.917	0.13	0.87	0.5	0.5
PG5L7_22	0.012	0.988	0.013	0.987	0.016	0.984	0.022	0.978	0.022	0.978	0.027	0.973	0.155	0.845	0.055	0.945	0.044	0.956	0.053	0.947	0.5	0.5
PG5L7_23	0.021	0.979	0.017	0.983	0.018	0.982	0.019	0.981	0.031	0.969	0.04	0.96	0.03	0.97	0.033	0.967	0.039	0.961	0.048	0.952	0.501	0.499
PG5L7_24	0.021	0.979	0.018	0.982	0.017	0.983	0.033	0.967	0.034	0.966	0.047	0.953	0.208	0.792	0.07	0.93	0.095	0.905	0.091	0.909	0.5	0.5
PG5L7_25	0.501	0.499	0.502	0.498	0.5	0.5	0.499	0.501	0.503	0.497	0.499	0.501	0.502	0.498	0.499	0.501	0.499	0.501	0.5	0.5	0.5	0.5
PG5L7_26	0.373	0.627	0.576	0.424	0.687	0.313	0.493	0.507	0.602	0.398	0.5	0.5	0.29	0.71	0.102	0.898	0.071	0.929	0.061	0.939	0.499	0.501
PG5L7_27	0.017	0.983	0.014	0.986	0.013	0.987	0.045	0.955	0.103	0.897	0.138	0.862	0.174	0.826	0.157	0.843	0.148	0.852	0.265	0.735	0.5	0.5
PG5L7_28	0.009	0.991	0.009	0.991	0.01	0.99	0.013	0.987	0.018	0.982	0.064	0.936	0.037	0.963	0.069	0.931	0.081	0.919	0.125	0.875	0.499	0.501
PG5L7_29	0.016	0.984	0.028	0.972	0.03	0.97	0.036	0.964	0.033	0.967	0.093	0.907	0.067	0.933	0.112	0.888	0.059	0.941	0.033	0.967	0.5	0.5
PG5L7_30	0.009	0.991	0.011	0.989	0.011	0.989	0.016	0.984	0.022	0.978	0.091	0.909	0.062	0.938	0.052	0.948	0.033	0.967	0.035	0.965	0.501	0.499
PG5L7_31	0.013	0.987	0.019	0.981	0.019	0.981	0.038	0.962	0.025	0.975	0.043	0.957	0.044	0.956	0.051	0.949	0.148	0.852	0.183	0.817	0.501	0.499
PG5L8_01	0.062	0.938	0.081	0.919	0.066	0.934	0.137	0.863	0.161	0.839	0.183	0.817	0.22	0.78	0.042	0.958	0.035	0.965	0.093	0.907	0.5	0.5
PG5L8_02	0.135	0.865	0.165	0.835	0.117	0.883	0.181	0.819	0.294	0.706	0.42	0.58	0.406	0.594	0.622	0.378	0.869	0.131	0.908	0.092	0.5	0.5
PG5L8_03	0.082	0.918	0.328	0.672	0.166	0.834	0.472	0.528	0.501	0.499	0.482	0.518	0.345	0.655	0.469	0.531	0.176	0.824	0.262	0.738	0.5	0.5
PG5L8_04	0.006	0.994	0.006	0.994	0.007	0.993	0.008	0.992	0.011	0.989	0.016	0.984	0.015	0.985	0.016	0.984	0.017	0.983	0.021	0.979	0.5	0.5
PG5L8_05	0.475	0.525	0.793	0.207	0.776	0.224	0.423	0.577	0.584	0.416	0.944	0.056	0.948	0.052	0.93	0.07	0.941	0.059	0.96	0.04	0.5	0.5
PG5L8_06	0.029	0.971	0.071	0.929	0.019	0.981	0.025	0.975	0.028	0.972	0.071	0.929	0.036	0.964	0.048	0.952	0.049	0.951	0.06	0.94	0.5	0.5
PG5L8_07	0.11	0.89	0.062	0.938	0.061	0.939	0.184	0.816	0.187	0.813	0.307	0.693	0.117	0.883	0.226	0.774	0.927	0.073	0.958	0.042	0.499	0.501
PG5L8_08	0.026	0.974	0.033	0.967	0.027	0.973	0.063	0.937	0.076	0.924	0.647	0.353	0.64	0.36	0.883	0.117	0.846	0.154	0.899	0.101	0.5	0.5
PG5L8_09	0.009	0.991	0.01	0.99	0.012	0.988	0.022	0.978	0.032	0.968	0.11	0.89	0.184	0.816	0.131	0.869	0.133	0.867	0.218	0.782	0.501	0.499
PG5L8_10	0.015	0.985	0.013	0.987	0.012	0.988	0.036	0.964	0.028	0.972	0.115	0.885	0.06	0.94	0.067	0.933	0.289	0.711	0.539	0.461	0.499	0.501
PG5L8_11	0.01	0.99	0.01	0.99	0.014	0.986	0.017	0.983	0.031	0.969	0.192	0.808	0.088	0.912	0.2	0.8	0.481	0.519	0.479	0.521	0.5	0.5
PG5L8_12	0.055	0.945	0.194	0.806	0.208	0.792	0.064	0.936	0.096	0.904	0.327	0.673	0.489	0.511	0.427	0.573	0.416	0.584	0.532	0.468	0.5	0.5
PG5L8_13	0.032	0.968	0.023	0.977	0.026	0.974	0.051	0.949	0.048	0.952	0.168	0.832	0.067	0.933	0.157	0.843	0.206	0.794	0.361	0.639	0.499	0.501
PG5L8_14	0.009	0.991	0.01	0.99	0.01	0.99	0.016	0.984	0.017	0.983	0.022	0.978	0.034	0.966	0.048	0.952	0.037	0.963	0.041	0.959	0.5	0.5
PG5L8_15	0.014	0.986	0.013	0.987	0.014	0.986	0.015	0.985	0.02	0.98	0.047	0.953	0.072	0.928	0.046	0.954	0.037	0.963	0.062	0.938	0.5	0.5
PG5L8_16	0.015	0.985	0.017	0.983	0.015	0.985	0.02	0.98	0.021	0.979	0.075	0.925	0.043	0.957	0.079	0.921	0.062	0.938	0.065	0.935	0.5	0.5
PG5L8_17	0.015	0.985	0.011	0.989	0.012	0.988	0.017	0.983	0.027	0.973	0.04	0.96	0.151	0.849	0.173	0.827	0.066	0.934	0.1	0.9	0.5	0.5
PG5L8_18	0.01	0.99	0.012	0.988	0.011	0.989	0.009	0.991	0.011	0.989	0.021	0.979	0.021	0.979	0.028	0.972	0.03	0.97	0.034	0.966	0.5	0.5
PG5L8_19	0.013	0.987	0.027	0.973	0.017	0.983	0.022	0.978	0.039	0.961	0.079	0.921	0.069	0.931	0.041	0.959	0.041	0.959	0.068	0.932	0.5	0.5
PG5L8_20	0.015	0.985	0.018	0.982	0.018	0.982	0.017	0.983	0.018	0.982	0.037	0.963	0.026	0.974	0.031	0.969	0.066	0.934	0.108	0.892	0.501	0.499
PG5L8_21	0.059	0.941	0.033	0.967	0.072	0.928	0.083	0.917	0.075	0.925	0.078	0.922	0.102	0.898	0.071	0.929	0.069	0.931	0.089	0.911	0.5	0.5
PG5L8_22	0.009	0.991	0.014	0.986	0.015	0.985	0.021	0.979	0.031	0.969	0.131	0.869	0.111	0.889	0.118	0.882	0.107	0.893	0.121	0.879	0.501	0.499
PG5L8_23	0.017	0.983	0.023	0.977	0.026	0.974	0.062	0.938	0.052	0.948	0.059	0.941	0.061	0.939	0.098	0.902	0.239	0.761	0.423	0.577	0.5	0.5
PG5L8_24	0.034	0.966	0.033	0.967	0.036	0.964	0.063	0.937	0.066	0.934	0.25	0.75	0.423	0.577	0.263	0.737	0.025	0.975	0.149	0.851	0.5	0.5
PG5L8_25	0.014	0.986	0.016	0.984	0.015	0.985	0.026	0.974	0.044	0.956	0.034	0.966	0.036	0.964	0.037	0.963	0.041	0.959	0.042	0.958	0.501	0.499
PG5L8_26	0.006	0.994	0.007	0.993	0.008	0.992	0.013	0.987	0.016	0.984	0.029	0.971	0.04	0.96	0.059	0.941	0.039	0.961	0.17	0.83	0.5	0.5
PG5L8_27	0.014	0.986	0.02	0.98	0.018	0.982	0.025	0.975	0.025	0.975	0.075	0.925	0.083	0.917	0.13	0.87	0.201	0.799	0.292	0.708	0.5	0.5
PG5L8_28	0.042	0.958	0.033	0.967	0.035	0.965	0.048	0.952	0.058	0.942	0.377	0.623	0.539	0.461	0.88	0.12	0.851	0.149	0.893	0.107	0.5	0.5
PG5L8_29	0.006	0.994	0.006	0.994	0.006	0.994	0.008	0.992	0.011	0.989	0.023	0.977	0.023	0.977	0.031	0.969	0.031	0.969	0.03	0.97	0.5	0.5
PG5L8_30	0.015	0.985	0.026	0.974	0.057	0.943	0.071	0.929	0.158	0.842	0.134	0.866	0.108	0.892	0.076	0.924	0.13	0.87	0.091	0.909	0.5	0.5
PG5L8_31	0.739	0.261	0.876	0.124	0.929	0.071	0.94	0.06	0.94	0.06	0.32	0.68	0.363	0.637	0.126	0.874	0.134	0.866	0.094	0.906	0.501	0.499

## Sheet: S7. Structure PAR
Table S7. STRUCTURE probabilities of 496 individuals to belong to one of two clusters. Loci were sequentially removed based on Private Allelic Richness.
Individual	11 loci		10 loci		9 loci		8 loci		7 loci		6 loci		5 loci		4 loci		3 loci		2 loci		1 locus
	cluster A	cluster B	cluster A	cluster B	cluster A	cluster B	cluster A	cluster B	cluster A	cluster B	cluster A	cluster B	cluster A	cluster B	cluster A	cluster B	cluster A	cluster B	cluster A	cluster B	cluster A	cluster B
KG5L1_01	0.981	0.019	0.989	0.011	0.985	0.015	0.986	0.014	0.938	0.062	0.95	0.05	0.846	0.154	0.865	0.135	0.868	0.132	0.502	0.498	0.498	0.502
KG5L1_02	0.988	0.012	0.985	0.015	0.991	0.009	0.989	0.011	0.985	0.015	0.983	0.017	0.978	0.022	0.97	0.03	0.953	0.047	0.801	0.199	0.832	0.168
KG5L1_03	0.986	0.014	0.974	0.026	0.973	0.027	0.969	0.031	0.951	0.049	0.937	0.063	0.948	0.052	0.911	0.089	0.901	0.099	0.497	0.503	0.5	0.5
KG5L1_04	0.776	0.224	0.662	0.338	0.535	0.465	0.355	0.645	0.432	0.568	0.423	0.577	0.395	0.605	0.385	0.615	0.601	0.399	0.199	0.801	0.338	0.662
KG5L1_05	0.913	0.087	0.889	0.111	0.841	0.159	0.471	0.529	0.372	0.628	0.332	0.668	0.038	0.962	0.044	0.956	0.055	0.945	0.063	0.937	0.192	0.808
KG5L1_06	0.983	0.017	0.969	0.031	0.978	0.022	0.982	0.018	0.967	0.033	0.966	0.034	0.96	0.04	0.83	0.17	0.928	0.072	0.961	0.039	0.437	0.563
KG5L1_07	0.973	0.027	0.945	0.055	0.869	0.131	0.888	0.112	0.316	0.684	0.329	0.671	0.481	0.519	0.669	0.331	0.493	0.507	0.361	0.639	0.641	0.359
KG5L1_08	0.303	0.697	0.283	0.717	0.062	0.938	0.052	0.948	0.02	0.98	0.036	0.964	0.071	0.929	0.125	0.875	0.412	0.588	0.598	0.402	0.336	0.664
KG5L1_09	0.901	0.099	0.875	0.125	0.926	0.074	0.926	0.074	0.815	0.185	0.822	0.178	0.773	0.227	0.084	0.916	0.042	0.958	0.05	0.95	0.665	0.335
KG5L1_10	0.978	0.022	0.986	0.014	0.981	0.019	0.98	0.02	0.775	0.225	0.821	0.179	0.29	0.71	0.545	0.455	0.473	0.527	0.502	0.498	0.499	0.501
KG5L1_11	0.98	0.02	0.979	0.021	0.98	0.02	0.982	0.018	0.971	0.029	0.919	0.081	0.913	0.087	0.896	0.104	0.97	0.03	0.95	0.05	0.722	0.278
KG5L1_12	0.993	0.007	0.992	0.008	0.993	0.007	0.993	0.007	0.989	0.011	0.987	0.013	0.983	0.017	0.973	0.027	0.969	0.031	0.958	0.042	0.334	0.666
KG5L1_13	0.986	0.014	0.984	0.016	0.986	0.014	0.98	0.02	0.961	0.039	0.963	0.037	0.964	0.036	0.945	0.055	0.94	0.06	0.968	0.032	0.808	0.192
KG5L1_14	0.812	0.188	0.348	0.652	0.296	0.704	0.318	0.682	0.274	0.726	0.194	0.806	0.261	0.739	0.535	0.465	0.516	0.484	0.501	0.499	0.5	0.5
KG5L1_15	0.987	0.013	0.986	0.014	0.982	0.018	0.985	0.015	0.976	0.024	0.971	0.029	0.969	0.031	0.936	0.064	0.898	0.102	0.937	0.063	0.641	0.359
KG5L1_16	0.943	0.057	0.946	0.054	0.935	0.065	0.976	0.024	0.978	0.022	0.976	0.024	0.976	0.024	0.973	0.027	0.969	0.031	0.937	0.063	0.238	0.762
KG5L1_17	0.969	0.031	0.982	0.018	0.971	0.029	0.977	0.023	0.975	0.025	0.883	0.117	0.849	0.151	0.861	0.139	0.77	0.23	0.637	0.363	0.576	0.424
KG5L1_18	0.967	0.033	0.875	0.125	0.708	0.292	0.765	0.235	0.751	0.249	0.743	0.257	0.823	0.177	0.915	0.085	0.839	0.161	0.766	0.234	0.336	0.664
KG5L1_19	0.967	0.033	0.968	0.032	0.959	0.041	0.975	0.025	0.973	0.027	0.972	0.028	0.97	0.03	0.968	0.032	0.971	0.029	0.944	0.056	0.238	0.762
KG5L1_20	0.991	0.009	0.991	0.009	0.989	0.011	0.989	0.011	0.982	0.018	0.986	0.014	0.977	0.023	0.94	0.06	0.964	0.036	0.954	0.046	0.461	0.539
KG5L1_21	0.991	0.009	0.99	0.01	0.989	0.011	0.992	0.008	0.991	0.009	0.989	0.011	0.986	0.014	0.977	0.023	0.977	0.023	0.957	0.043	0.236	0.764
KG5L1_22	0.83	0.17	0.813	0.187	0.8	0.2	0.915	0.085	0.882	0.118	0.806	0.194	0.177	0.823	0.347	0.653	0.283	0.717	0.124	0.876	0.341	0.659
KG5L1_23	0.993	0.007	0.993	0.007	0.991	0.009	0.993	0.007	0.991	0.009	0.99	0.01	0.989	0.011	0.981	0.019	0.954	0.046	0.958	0.042	0.519	0.481
KG5L1_24	0.992	0.008	0.99	0.01	0.991	0.009	0.99	0.01	0.99	0.01	0.988	0.012	0.984	0.016	0.978	0.022	0.957	0.043	0.963	0.037	0.546	0.454
KG5L1_25	0.989	0.011	0.988	0.012	0.986	0.014	0.989	0.011	0.986	0.014	0.985	0.015	0.98	0.02	0.976	0.024	0.971	0.029	0.969	0.031	0.459	0.541
KG5L1_26	0.996	0.004	0.995	0.005	0.994	0.006	0.993	0.007	0.989	0.011	0.989	0.011	0.983	0.017	0.967	0.033	0.969	0.031	0.953	0.047	0.661	0.339
KG5L1_27	0.994	0.006	0.992	0.008	0.993	0.007	0.992	0.008	0.992	0.008	0.989	0.011	0.986	0.014	0.975	0.025	0.951	0.049	0.804	0.196	0.671	0.329
KG5L1_28	0.994	0.006	0.993	0.007	0.99	0.01	0.99	0.01	0.971	0.029	0.965	0.035	0.973	0.027	0.899	0.101	0.713	0.287	0.217	0.783	0.763	0.237
KG5L1_29	0.949	0.051	0.926	0.074	0.841	0.159	0.802	0.198	0.636	0.364	0.65	0.35	0.62	0.38	0.737	0.263	0.686	0.314	0.847	0.153	0.865	0.135
KG5L1_30	0.987	0.013	0.976	0.024	0.977	0.023	0.968	0.032	0.963	0.037	0.957	0.043	0.961	0.039	0.673	0.327	0.451	0.549	0.874	0.126	0.238	0.762
KG5L1_31	0.895	0.105	0.892	0.108	0.851	0.149	0.96	0.04	0.92	0.08	0.901	0.099	0.333	0.667	0.108	0.892	0.067	0.933	0.123	0.877	0.802	0.198
KG5L2_01	0.984	0.016	0.977	0.023	0.954	0.046	0.953	0.047	0.539	0.461	0.522	0.478	0.745	0.255	0.829	0.171	0.803	0.197	0.949	0.051	0.665	0.335
KG5L2_02	0.957	0.043	0.973	0.027	0.97	0.03	0.982	0.018	0.969	0.031	0.91	0.09	0.884	0.116	0.918	0.082	0.955	0.045	0.966	0.034	0.823	0.177
KG5L2_03	0.991	0.009	0.994	0.006	0.993	0.007	0.992	0.008	0.988	0.012	0.985	0.015	0.987	0.013	0.978	0.022	0.974	0.026	0.971	0.029	0.831	0.169
KG5L2_04	0.993	0.007	0.993	0.007	0.992	0.008	0.991	0.009	0.988	0.012	0.988	0.012	0.988	0.012	0.977	0.023	0.962	0.038	0.967	0.033	0.671	0.329
KG5L2_05	0.927	0.073	0.927	0.073	0.886	0.114	0.906	0.094	0.915	0.085	0.863	0.137	0.848	0.152	0.718	0.282	0.661	0.339	0.054	0.946	0.644	0.356
KG5L2_06	0.953	0.047	0.895	0.105	0.939	0.061	0.966	0.034	0.929	0.071	0.873	0.127	0.953	0.047	0.933	0.067	0.94	0.06	0.904	0.096	0.667	0.333
KG5L2_07	0.897	0.103	0.862	0.138	0.815	0.185	0.915	0.085	0.972	0.028	0.957	0.043	0.953	0.047	0.93	0.07	0.747	0.253	0.081	0.919	0.237	0.763
KG5L2_08	0.97	0.03	0.963	0.037	0.959	0.041	0.946	0.054	0.838	0.162	0.819	0.181	0.438	0.562	0.185	0.815	0.15	0.85	0.053	0.947	0.668	0.332
KG5L2_09	0.987	0.013	0.988	0.012	0.984	0.016	0.983	0.017	0.987	0.013	0.987	0.013	0.973	0.027	0.987	0.013	0.983	0.017	0.967	0.033	0.591	0.409
KG5L2_10	0.971	0.029	0.935	0.065	0.971	0.029	0.974	0.026	0.966	0.034	0.954	0.046	0.859	0.141	0.898	0.102	0.677	0.323	0.622	0.378	0.52	0.48
KG5L2_11	0.979	0.021	0.976	0.024	0.978	0.022	0.971	0.029	0.928	0.072	0.684	0.316	0.663	0.337	0.183	0.817	0.064	0.936	0.088	0.912	0.457	0.543
KG5L2_12	0.97	0.03	0.929	0.071	0.697	0.303	0.471	0.529	0.474	0.526	0.331	0.669	0.363	0.637	0.66	0.34	0.296	0.704	0.081	0.919	0.234	0.766
KG5L2_13	0.994	0.006	0.993	0.007	0.991	0.009	0.991	0.009	0.986	0.014	0.977	0.023	0.978	0.022	0.972	0.028	0.965	0.035	0.926	0.074	0.645	0.355
KG5L2_14	0.988	0.012	0.988	0.012	0.986	0.014	0.986	0.014	0.984	0.016	0.983	0.017	0.968	0.032	0.612	0.388	0.599	0.401	0.501	0.499	0.5	0.5
KG5L2_15	0.993	0.007	0.992	0.008	0.988	0.012	0.987	0.013	0.977	0.023	0.946	0.054	0.397	0.603	0.659	0.341	0.515	0.485	0.849	0.151	0.591	0.409
KG5L2_16	0.993	0.007	0.992	0.008	0.991	0.009	0.99	0.01	0.986	0.014	0.984	0.016	0.973	0.027	0.848	0.152	0.876	0.124	0.951	0.049	0.191	0.809
KG5L2_17	0.292	0.708	0.248	0.752	0.149	0.851	0.174	0.826	0.143	0.857	0.17	0.83	0.116	0.884	0.337	0.663	0.142	0.858	0.082	0.918	0.75	0.25
KG5L2_18	0.989	0.011	0.984	0.016	0.983	0.017	0.979	0.021	0.966	0.034	0.961	0.039	0.766	0.234	0.633	0.367	0.31	0.69	0.668	0.332	0.188	0.812
KG5L2_19	0.981	0.019	0.98	0.02	0.971	0.029	0.975	0.025	0.966	0.034	0.972	0.028	0.984	0.016	0.981	0.019	0.978	0.022	0.964	0.036	0.74	0.26
KG5L2_20	0.975	0.025	0.981	0.019	0.969	0.031	0.955	0.045	0.926	0.074	0.917	0.083	0.937	0.063	0.927	0.073	0.589	0.411	0.059	0.941	0.339	0.661
KG5L2_21	0.993	0.007	0.992	0.008	0.99	0.01	0.989	0.011	0.988	0.012	0.988	0.012	0.99	0.01	0.983	0.017	0.976	0.024	0.965	0.035	0.642	0.358
KG5L2_22	0.987	0.013	0.984	0.016	0.975	0.025	0.98	0.02	0.985	0.015	0.982	0.018	0.983	0.017	0.977	0.023	0.975	0.025	0.971	0.029	0.831	0.169
KG5L2_23	0.977	0.023	0.99	0.01	0.988	0.012	0.988	0.012	0.98	0.02	0.982	0.018	0.973	0.027	0.938	0.062	0.978	0.022	0.963	0.037	0.591	0.409
KG5L2_24	0.544	0.456	0.46	0.54	0.072	0.928	0.024	0.976	0.165	0.835	0.235	0.765	0.025	0.975	0.104	0.896	0.276	0.724	0.105	0.895	0.561	0.439
KG5L2_25	0.941	0.059	0.857	0.143	0.714	0.286	0.357	0.643	0.841	0.159	0.814	0.186	0.886	0.114	0.927	0.073	0.934	0.066	0.927	0.073	0.339	0.661
KG5L2_26	0.111	0.889	0.079	0.921	0.055	0.945	0.061	0.939	0.119	0.881	0.116	0.884	0.228	0.772	0.197	0.803	0.411	0.589	0.614	0.386	0.667	0.333
KG5L2_27	0.991	0.009	0.99	0.01	0.988	0.012	0.986	0.014	0.974	0.026	0.972	0.028	0.971	0.029	0.941	0.059	0.619	0.381	0.67	0.33	0.456	0.544
KG5L2_28	0.991	0.009	0.989	0.011	0.988	0.012	0.99	0.01	0.987	0.013	0.986	0.014	0.978	0.022	0.966	0.034	0.969	0.031	0.962	0.038	0.333	0.667
KG5L2_29	0.983	0.017	0.978	0.022	0.986	0.014	0.983	0.017	0.977	0.023	0.972	0.028	0.964	0.036	0.943	0.057	0.941	0.059	0.97	0.03	0.463	0.537
KG5L2_30	0.993	0.007	0.993	0.007	0.992	0.008	0.99	0.01	0.99	0.01	0.988	0.012	0.986	0.014	0.982	0.018	0.978	0.022	0.976	0.024	0.864	0.136
KG5L2_31	0.996	0.004	0.996	0.004	0.995	0.005	0.994	0.006	0.993	0.007	0.991	0.009	0.988	0.012	0.982	0.018	0.98	0.02	0.91	0.09	0.738	0.262
KG5L3_01	0.955	0.045	0.969	0.031	0.94	0.06	0.911	0.089	0.946	0.054	0.944	0.056	0.397	0.603	0.718	0.282	0.609	0.391	0.157	0.843	0.737	0.263
KG5L3_02	0.993	0.007	0.992	0.008	0.991	0.009	0.993	0.007	0.988	0.012	0.98	0.02	0.973	0.027	0.964	0.036	0.942	0.058	0.965	0.035	0.823	0.177
KG5L3_03	0.967	0.033	0.988	0.012	0.983	0.017	0.985	0.015	0.983	0.017	0.982	0.018	0.978	0.022	0.965	0.035	0.934	0.066	0.861	0.139	0.322	0.678
KG5L3_04	0.99	0.01	0.986	0.014	0.984	0.016	0.987	0.013	0.983	0.017	0.972	0.028	0.966	0.034	0.941	0.059	0.904	0.096	0.951	0.049	0.764	0.236
KG5L3_05	0.99	0.01	0.987	0.013	0.991	0.009	0.989	0.011	0.983	0.017	0.978	0.022	0.958	0.042	0.916	0.084	0.935	0.065	0.962	0.038	0.235	0.765
KG5L3_06	0.992	0.008	0.989	0.011	0.992	0.008	0.992	0.008	0.991	0.009	0.987	0.013	0.985	0.015	0.982	0.018	0.975	0.025	0.974	0.026	0.593	0.407
KG5L3_07	0.976	0.024	0.969	0.031	0.969	0.031	0.991	0.009	0.984	0.016	0.972	0.028	0.966	0.034	0.969	0.031	0.965	0.035	0.971	0.029	0.737	0.263
KG5L3_08	0.967	0.033	0.959	0.041	0.948	0.052	0.946	0.054	0.459	0.541	0.395	0.605	0.711	0.289	0.93	0.07	0.918	0.082	0.499	0.501	0.5	0.5
KG5L3_09	0.974	0.026	0.971	0.029	0.958	0.042	0.969	0.031	0.976	0.024	0.975	0.025	0.969	0.031	0.963	0.037	0.964	0.036	0.96	0.04	0.459	0.541
KG5L3_10	0.99	0.01	0.99	0.01	0.987	0.013	0.982	0.018	0.975	0.025	0.972	0.028	0.951	0.049	0.908	0.092	0.91	0.09	0.916	0.084	0.336	0.664
KG5L3_11	0.984	0.016	0.986	0.014	0.98	0.02	0.966	0.034	0.769	0.231	0.64	0.36	0.545	0.455	0.129	0.871	0.089	0.911	0.058	0.942	0.337	0.663
KG5L3_12	0.513	0.487	0.354	0.646	0.444	0.556	0.822	0.178	0.865	0.135	0.751	0.249	0.917	0.083	0.875	0.125	0.807	0.193	0.496	0.504	0.5	0.5
KG5L3_13	0.773	0.227	0.675	0.325	0.601	0.399	0.639	0.361	0.716	0.284	0.886	0.114	0.775	0.225	0.859	0.141	0.887	0.113	0.942	0.058	0.644	0.356
KG5L3_14	0.992	0.008	0.988	0.012	0.988	0.012	0.989	0.011	0.976	0.024	0.97	0.03	0.969	0.031	0.945	0.055	0.862	0.138	0.49	0.51	0.337	0.663
KG5L3_15	0.863	0.137	0.852	0.148	0.735	0.265	0.566	0.434	0.218	0.782	0.31	0.69	0.025	0.975	0.054	0.946	0.036	0.964	0.064	0.936	0.499	0.501
KG5L3_16	0.986	0.014	0.986	0.014	0.985	0.015	0.984	0.016	0.984	0.016	0.98	0.02	0.974	0.026	0.966	0.034	0.97	0.03	0.959	0.041	0.461	0.539
KG5L3_17	0.979	0.021	0.987	0.013	0.99	0.01	0.991	0.009	0.985	0.015	0.972	0.028	0.965	0.035	0.961	0.039	0.922	0.078	0.936	0.064	0.825	0.175
KG5L3_18	0.992	0.008	0.991	0.009	0.99	0.01	0.988	0.012	0.984	0.016	0.988	0.012	0.987	0.013	0.974	0.026	0.966	0.034	0.952	0.048	0.792	0.208
KG5L3_19	0.973	0.027	0.965	0.035	0.964	0.036	0.968	0.032	0.958	0.042	0.962	0.038	0.948	0.052	0.906	0.094	0.906	0.094	0.5	0.5	0.5	0.5
KG5L3_20	0.994	0.006	0.993	0.007	0.991	0.009	0.991	0.009	0.986	0.014	0.983	0.017	0.986	0.014	0.982	0.018	0.975	0.025	0.965	0.035	0.641	0.359
KG5L3_21	0.988	0.012	0.987	0.013	0.985	0.015	0.984	0.016	0.98	0.02	0.957	0.043	0.944	0.056	0.781	0.219	0.519	0.481	0.691	0.309	0.671	0.329
KG5L3_22	0.884	0.116	0.965	0.035	0.964	0.036	0.987	0.013	0.976	0.024	0.975	0.025	0.979	0.021	0.974	0.026	0.982	0.018	0.971	0.029	0.461	0.539
KG5L3_23	0.991	0.009	0.987	0.013	0.98	0.02	0.976	0.024	0.968	0.032	0.972	0.028	0.973	0.027	0.945	0.055	0.806	0.194	0.889	0.111	0.236	0.764
KG5L3_24	0.987	0.013	0.987	0.013	0.989	0.011	0.99	0.01	0.986	0.014	0.984	0.016	0.984	0.016	0.978	0.022	0.974	0.026	0.969	0.031	0.461	0.539
KG5L3_25	0.99	0.01	0.989	0.011	0.99	0.01	0.992	0.008	0.988	0.012	0.986	0.014	0.983	0.017	0.975	0.025	0.971	0.029	0.968	0.032	0.798	0.202
KG5L3_26	0.991	0.009	0.986	0.014	0.992	0.008	0.992	0.008	0.991	0.009	0.988	0.012	0.985	0.015	0.975	0.025	0.973	0.027	0.802	0.198	0.812	0.188
KG5L3_27	0.558	0.442	0.801	0.199	0.805	0.195	0.844	0.156	0.795	0.205	0.794	0.206	0.251	0.749	0.082	0.918	0.052	0.948	0.037	0.963	0.721	0.279
KG5L3_28	0.983	0.017	0.989	0.011	0.987	0.013	0.98	0.02	0.98	0.02	0.981	0.019	0.941	0.059	0.92	0.08	0.948	0.052	0.931	0.069	0.433	0.567
KG5L3_29	0.993	0.007	0.992	0.008	0.992	0.008	0.991	0.009	0.987	0.013	0.986	0.014	0.978	0.022	0.954	0.046	0.948	0.052	0.96	0.04	0.738	0.262
KG5L3_30	0.95	0.05	0.972	0.028	0.976	0.024	0.981	0.019	0.946	0.054	0.958	0.042	0.661	0.339	0.953	0.047	0.973	0.027	0.975	0.025	0.872	0.128
KG5L3_31	0.982	0.018	0.979	0.021	0.976	0.024	0.968	0.032	0.917	0.083	0.87	0.13	0.917	0.083	0.964	0.036	0.901	0.099	0.22	0.78	0.594	0.406
KG5L4_01	0.983	0.017	0.99	0.01	0.985	0.015	0.983	0.017	0.978	0.022	0.977	0.023	0.978	0.022	0.963	0.037	0.923	0.077	0.945	0.055	0.669	0.331
KG5L4_02	0.992	0.008	0.991	0.009	0.991	0.009	0.989	0.011	0.982	0.018	0.973	0.027	0.971	0.029	0.973	0.027	0.968	0.032	0.958	0.042	0.572	0.428
KG5L4_03	0.617	0.383	0.782	0.218	0.895	0.105	0.897	0.103	0.297	0.703	0.322	0.678	0.285	0.715	0.534	0.466	0.472	0.528	0.501	0.499	0.5	0.5
KG5L4_04	0.994	0.006	0.992	0.008	0.992	0.008	0.992	0.008	0.991	0.009	0.982	0.018	0.978	0.022	0.974	0.026	0.968	0.032	0.974	0.026	0.592	0.408
KG5L4_05	0.978	0.022	0.974	0.026	0.963	0.037	0.967	0.033	0.939	0.061	0.911	0.089	0.761	0.239	0.237	0.763	0.574	0.426	0.464	0.536	0.189	0.811
KG5L4_06	0.44	0.56	0.532	0.468	0.071	0.929	0.048	0.952	0.357	0.643	0.462	0.538	0.087	0.913	0.563	0.437	0.568	0.432	0.501	0.499	0.5	0.5
KG5L4_07	0.475	0.525	0.381	0.619	0.279	0.721	0.382	0.618	0.304	0.696	0.536	0.464	0.377	0.623	0.396	0.604	0.353	0.647	0.676	0.324	0.525	0.475
KG5L4_08	0.97	0.03	0.961	0.039	0.977	0.023	0.982	0.018	0.977	0.023	0.977	0.023	0.941	0.059	0.928	0.072	0.91	0.09	0.914	0.086	0.72	0.28
KG5L4_09	0.962	0.038	0.976	0.024	0.96	0.04	0.972	0.028	0.958	0.042	0.957	0.043	0.947	0.053	0.946	0.054	0.922	0.078	0.456	0.544	0.331	0.669
KG5L4_10	0.98	0.02	0.98	0.02	0.969	0.031	0.971	0.029	0.953	0.047	0.773	0.227	0.903	0.097	0.48	0.52	0.467	0.533	0.501	0.499	0.5	0.5
KG5L4_11	0.979	0.021	0.977	0.023	0.987	0.013	0.989	0.011	0.978	0.022	0.983	0.017	0.979	0.021	0.909	0.091	0.952	0.048	0.962	0.038	0.518	0.482
KG5L4_12	0.965	0.035	0.955	0.045	0.953	0.047	0.951	0.049	0.912	0.088	0.909	0.091	0.917	0.083	0.972	0.028	0.965	0.035	0.96	0.04	0.432	0.568
KG5L4_13	0.995	0.005	0.995	0.005	0.994	0.006	0.994	0.006	0.991	0.009	0.99	0.01	0.988	0.012	0.983	0.017	0.975	0.025	0.974	0.026	0.59	0.41
KG5L4_14	0.968	0.032	0.959	0.041	0.971	0.029	0.974	0.026	0.978	0.022	0.975	0.025	0.971	0.029	0.959	0.041	0.957	0.043	0.501	0.499	0.501	0.499
KG5L4_15	0.96	0.04	0.959	0.041	0.98	0.02	0.975	0.025	0.968	0.032	0.959	0.041	0.961	0.039	0.914	0.086	0.868	0.132	0.743	0.257	0.746	0.254
KG5L4_16	0.984	0.016	0.987	0.013	0.983	0.017	0.985	0.015	0.98	0.02	0.978	0.022	0.976	0.024	0.962	0.038	0.893	0.107	0.321	0.679	0.329	0.671
KG5L4_17	0.97	0.03	0.964	0.036	0.952	0.048	0.953	0.047	0.805	0.195	0.637	0.363	0.736	0.264	0.736	0.264	0.429	0.571	0.617	0.383	0.543	0.457
KG5L4_18	0.984	0.016	0.974	0.026	0.961	0.039	0.939	0.061	0.829	0.171	0.859	0.141	0.928	0.072	0.961	0.039	0.949	0.051	0.932	0.068	0.235	0.765
KG5L4_19	0.307	0.693	0.125	0.875	0.07	0.93	0.057	0.943	0.107	0.893	0.141	0.859	0.275	0.725	0.487	0.513	0.378	0.622	0.534	0.466	0.642	0.358
KG5L4_20	0.991	0.009	0.992	0.008	0.992	0.008	0.99	0.01	0.968	0.032	0.956	0.044	0.946	0.054	0.948	0.052	0.949	0.051	0.965	0.035	0.668	0.332
KG5L4_21	0.947	0.053	0.966	0.034	0.941	0.059	0.96	0.04	0.954	0.046	0.962	0.038	0.886	0.114	0.92	0.08	0.904	0.096	0.958	0.042	0.235	0.765
KG5L4_22	0.991	0.009	0.985	0.015	0.987	0.013	0.988	0.012	0.978	0.022	0.976	0.024	0.957	0.043	0.89	0.11	0.768	0.232	0.333	0.667	0.455	0.545
KG5L4_23	0.994	0.006	0.994	0.006	0.994	0.006	0.993	0.007	0.99	0.01	0.988	0.012	0.987	0.013	0.982	0.018	0.973	0.027	0.979	0.021	0.862	0.138
KG5L4_24	0.987	0.013	0.981	0.019	0.978	0.022	0.979	0.021	0.976	0.024	0.975	0.025	0.948	0.052	0.938	0.062	0.956	0.044	0.956	0.044	0.436	0.564
KG5L4_25	0.87	0.13	0.751	0.249	0.855	0.145	0.901	0.099	0.881	0.119	0.619	0.381	0.644	0.356	0.778	0.222	0.903	0.097	0.956	0.044	0.461	0.539
KG5L4_26	0.991	0.009	0.989	0.011	0.986	0.014	0.986	0.014	0.983	0.017	0.965	0.035	0.829	0.171	0.495	0.505	0.51	0.49	0.438	0.562	0.793	0.207
KG5L4_27	0.981	0.019	0.989	0.011	0.988	0.012	0.982	0.018	0.981	0.019	0.963	0.037	0.952	0.048	0.962	0.038	0.953	0.047	0.966	0.034	0.335	0.665
KG5L4_28	0.987	0.013	0.984	0.016	0.98	0.02	0.975	0.025	0.975	0.025	0.979	0.021	0.979	0.021	0.975	0.025	0.97	0.03	0.97	0.03	0.858	0.142
KG5L4_29	0.948	0.052	0.969	0.031	0.962	0.038	0.957	0.043	0.96	0.04	0.951	0.049	0.957	0.043	0.462	0.538	0.074	0.926	0.071	0.929	0.46	0.54
KG5L4_30	0.984	0.016	0.982	0.018	0.987	0.013	0.987	0.013	0.978	0.022	0.973	0.027	0.974	0.026	0.925	0.075	0.941	0.059	0.943	0.057	0.326	0.674
KG5L4_31	0.992	0.008	0.991	0.009	0.991	0.009	0.992	0.008	0.986	0.014	0.977	0.023	0.977	0.023	0.969	0.031	0.968	0.032	0.971	0.029	0.669	0.331
KG5L5_01	0.977	0.023	0.973	0.027	0.962	0.038	0.961	0.039	0.944	0.056	0.941	0.059	0.907	0.093	0.943	0.057	0.981	0.019	0.975	0.025	0.863	0.137
KG5L5_02	0.993	0.007	0.991	0.009	0.989	0.011	0.987	0.013	0.98	0.02	0.984	0.016	0.982	0.018	0.955	0.045	0.964	0.036	0.971	0.029	0.67	0.33
KG5L5_03	0.976	0.024	0.974	0.026	0.965	0.035	0.938	0.062	0.838	0.162	0.929	0.071	0.581	0.419	0.588	0.412	0.577	0.423	0.783	0.217	0.338	0.662
KG5L5_04	0.797	0.203	0.468	0.532	0.203	0.797	0.284	0.716	0.468	0.532	0.456	0.544	0.377	0.623	0.413	0.587	0.298	0.702	0.707	0.293	0.432	0.568
KG5L5_05	0.966	0.034	0.964	0.036	0.963	0.037	0.98	0.02	0.899	0.101	0.927	0.073	0.505	0.495	0.357	0.643	0.492	0.508	0.576	0.424	0.571	0.429
KG5L5_06	0.982	0.018	0.99	0.01	0.988	0.012	0.987	0.013	0.957	0.043	0.976	0.024	0.937	0.063	0.947	0.053	0.933	0.067	0.971	0.029	0.863	0.137
KG5L5_07	0.968	0.032	0.96	0.04	0.969	0.031	0.962	0.038	0.948	0.052	0.923	0.077	0.601	0.399	0.599	0.401	0.555	0.445	0.823	0.177	0.741	0.259
KG5L5_08	0.884	0.116	0.944	0.056	0.944	0.056	0.909	0.091	0.866	0.134	0.874	0.126	0.499	0.501	0.632	0.368	0.653	0.347	0.676	0.324	0.458	0.542
KG5L5_09	0.973	0.027	0.965	0.035	0.954	0.046	0.964	0.036	0.972	0.028	0.977	0.023	0.971	0.029	0.948	0.052	0.96	0.04	0.95	0.05	0.801	0.199
KG5L5_10	0.976	0.024	0.971	0.029	0.945	0.055	0.96	0.04	0.964	0.036	0.972	0.028	0.976	0.024	0.975	0.025	0.976	0.024	0.975	0.025	0.588	0.412
KG5L5_11	0.971	0.029	0.969	0.031	0.948	0.052	0.971	0.029	0.944	0.056	0.938	0.062	0.68	0.32	0.441	0.559	0.381	0.619	0.167	0.833	0.74	0.26
KG5L5_12	0.961	0.039	0.946	0.054	0.954	0.046	0.939	0.061	0.95	0.05	0.653	0.347	0.368	0.632	0.085	0.915	0.052	0.948	0.116	0.884	0.644	0.356
KG5L5_13	0.988	0.012	0.988	0.012	0.985	0.015	0.982	0.018	0.964	0.036	0.958	0.042	0.962	0.038	0.965	0.035	0.95	0.05	0.959	0.041	0.341	0.659
KG5L5_14	0.991	0.009	0.989	0.011	0.988	0.012	0.987	0.013	0.986	0.014	0.985	0.015	0.985	0.015	0.982	0.018	0.979	0.021	0.965	0.035	0.458	0.542
KG5L5_15	0.459	0.541	0.834	0.166	0.905	0.095	0.725	0.275	0.515	0.485	0.477	0.523	0.612	0.388	0.78	0.22	0.519	0.481	0.576	0.424	0.572	0.428
KG5L5_16	0.947	0.053	0.972	0.028	0.959	0.041	0.963	0.037	0.947	0.053	0.954	0.046	0.312	0.688	0.443	0.557	0.521	0.479	0.452	0.548	0.775	0.225
KG5L5_17	0.92	0.08	0.906	0.094	0.836	0.164	0.86	0.14	0.832	0.168	0.917	0.083	0.86	0.14	0.87	0.13	0.812	0.188	0.719	0.281	0.751	0.249
KG5L5_18	0.991	0.009	0.983	0.017	0.966	0.034	0.927	0.073	0.74	0.26	0.608	0.392	0.684	0.316	0.743	0.257	0.384	0.616	0.089	0.911	0.737	0.263
KG5L5_19	0.985	0.015	0.984	0.016	0.989	0.011	0.991	0.009	0.986	0.014	0.984	0.016	0.983	0.017	0.97	0.03	0.974	0.026	0.906	0.094	0.334	0.666
KG5L5_20	0.994	0.006	0.992	0.008	0.993	0.007	0.992	0.008	0.991	0.009	0.99	0.01	0.987	0.013	0.979	0.021	0.974	0.026	0.943	0.057	0.193	0.807
KG5L5_21	0.992	0.008	0.991	0.009	0.988	0.012	0.99	0.01	0.986	0.014	0.984	0.016	0.978	0.022	0.946	0.054	0.957	0.043	0.945	0.055	0.332	0.668
KG5L5_22	0.992	0.008	0.991	0.009	0.988	0.012	0.985	0.015	0.979	0.021	0.981	0.019	0.968	0.032	0.948	0.052	0.861	0.139	0.422	0.578	0.792	0.208
KG5L5_23	0.986	0.014	0.98	0.02	0.976	0.024	0.978	0.022	0.98	0.02	0.978	0.022	0.976	0.024	0.973	0.027	0.966	0.034	0.962	0.038	0.234	0.766
KG5L5_24	0.987	0.013	0.987	0.013	0.976	0.024	0.966	0.034	0.95	0.05	0.945	0.055	0.954	0.046	0.97	0.03	0.951	0.049	0.959	0.041	0.337	0.663
KG5L5_25	0.941	0.059	0.93	0.07	0.791	0.209	0.795	0.205	0.594	0.406	0.416	0.584	0.476	0.524	0.514	0.486	0.258	0.742	0.071	0.929	0.19	0.81
KG5L5_26	0.993	0.007	0.992	0.008	0.99	0.01	0.991	0.009	0.989	0.011	0.98	0.02	0.981	0.019	0.97	0.03	0.97	0.03	0.969	0.031	0.737	0.263
KG5L5_27	0.823	0.177	0.785	0.215	0.691	0.309	0.811	0.189	0.879	0.121	0.866	0.134	0.865	0.135	0.906	0.094	0.913	0.087	0.586	0.414	0.34	0.66
KG5L5_28	0.387	0.613	0.61	0.39	0.267	0.733	0.44	0.56	0.233	0.767	0.243	0.757	0.385	0.615	0.234	0.766	0.088	0.912	0.059	0.941	0.741	0.259
KG5L5_29	0.986	0.014	0.977	0.023	0.964	0.036	0.964	0.036	0.945	0.055	0.925	0.075	0.573	0.427	0.447	0.553	0.397	0.603	0.641	0.359	0.33	0.67
KG5L5_30	0.957	0.043	0.856	0.144	0.734	0.266	0.58	0.42	0.463	0.537	0.753	0.247	0.688	0.312	0.636	0.364	0.843	0.157	0.935	0.065	0.236	0.764
KG5L5_31	0.967	0.033	0.979	0.021	0.956	0.044	0.946	0.054	0.625	0.375	0.733	0.267	0.726	0.274	0.793	0.207	0.617	0.383	0.532	0.468	0.331	0.669
KG5L6_01	0.981	0.019	0.989	0.011	0.986	0.014	0.987	0.013	0.965	0.035	0.975	0.025	0.965	0.035	0.892	0.108	0.265	0.735	0.128	0.872	0.813	0.187
KG5L6_02	0.969	0.031	0.967	0.033	0.944	0.056	0.928	0.072	0.769	0.231	0.355	0.645	0.31	0.69	0.331	0.669	0.408	0.592	0.092	0.908	0.643	0.357
KG5L6_03	0.984	0.016	0.962	0.038	0.867	0.133	0.859	0.141	0.84	0.16	0.859	0.141	0.934	0.066	0.94	0.06	0.872	0.128	0.889	0.111	0.237	0.763
KG5L6_04	0.991	0.009	0.99	0.01	0.987	0.013	0.988	0.012	0.983	0.017	0.98	0.02	0.977	0.023	0.981	0.019	0.977	0.023	0.975	0.025	0.814	0.186
KG5L6_05	0.98	0.02	0.979	0.021	0.983	0.017	0.987	0.013	0.977	0.023	0.975	0.025	0.926	0.074	0.868	0.132	0.924	0.076	0.965	0.035	0.574	0.426
KG5L6_06	0.974	0.026	0.981	0.019	0.982	0.018	0.98	0.02	0.969	0.031	0.971	0.029	0.971	0.029	0.962	0.038	0.892	0.108	0.317	0.683	0.333	0.667
KG5L6_07	0.979	0.021	0.975	0.025	0.984	0.016	0.987	0.013	0.985	0.015	0.981	0.019	0.948	0.052	0.949	0.051	0.911	0.089	0.237	0.763	0.829	0.171
KG5L6_08	0.957	0.043	0.952	0.048	0.916	0.084	0.928	0.072	0.892	0.108	0.88	0.12	0.4	0.6	0.34	0.66	0.307	0.693	0.676	0.324	0.192	0.808
KG5L6_09	0.994	0.006	0.994	0.006	0.992	0.008	0.993	0.007	0.991	0.009	0.99	0.01	0.988	0.012	0.984	0.016	0.982	0.018	0.966	0.034	0.734	0.266
KG5L6_10	0.94	0.06	0.924	0.076	0.876	0.124	0.872	0.128	0.236	0.764	0.24	0.76	0.176	0.824	0.028	0.972	0.031	0.969	0.044	0.956	0.439	0.561
KG5L6_11	0.973	0.027	0.969	0.031	0.982	0.018	0.974	0.026	0.902	0.098	0.914	0.086	0.9	0.1	0.871	0.129	0.944	0.056	0.967	0.033	0.743	0.257
KG5L6_12	0.932	0.068	0.942	0.058	0.96	0.04	0.96	0.04	0.953	0.047	0.964	0.036	0.954	0.046	0.952	0.048	0.903	0.097	0.955	0.045	0.458	0.542
KG5L6_13	0.988	0.012	0.979	0.021	0.977	0.023	0.978	0.022	0.978	0.022	0.968	0.032	0.967	0.033	0.96	0.04	0.945	0.055	0.962	0.038	0.499	0.501
KG5L6_14	0.992	0.008	0.994	0.006	0.993	0.007	0.991	0.009	0.987	0.013	0.987	0.013	0.985	0.015	0.981	0.019	0.977	0.023	0.975	0.025	0.829	0.171
KG5L6_15	0.988	0.012	0.987	0.013	0.983	0.017	0.979	0.021	0.896	0.104	0.812	0.188	0.831	0.169	0.672	0.328	0.04	0.96	0.042	0.958	0.234	0.766
KG5L6_16	0.968	0.032	0.909	0.091	0.888	0.112	0.618	0.382	0.648	0.352	0.653	0.347	0.519	0.481	0.499	0.501	0.419	0.581	0.479	0.521	0.461	0.539
KG5L6_17	0.973	0.027	0.954	0.046	0.902	0.098	0.94	0.06	0.945	0.055	0.693	0.307	0.712	0.288	0.723	0.277	0.774	0.226	0.752	0.248	0.46	0.54
KG5L6_18	0.949	0.051	0.915	0.085	0.906	0.094	0.873	0.127	0.885	0.115	0.867	0.133	0.845	0.155	0.75	0.25	0.961	0.039	0.756	0.244	0.737	0.263
KG5L6_19	0.989	0.011	0.987	0.013	0.986	0.014	0.988	0.012	0.982	0.018	0.978	0.022	0.973	0.027	0.944	0.056	0.947	0.053	0.973	0.027	0.798	0.202
KG5L6_20	0.94	0.06	0.939	0.061	0.906	0.094	0.915	0.085	0.944	0.056	0.934	0.066	0.943	0.057	0.826	0.174	0.822	0.178	0.451	0.549	0.435	0.565
KG5L6_21	0.961	0.039	0.978	0.022	0.988	0.012	0.983	0.017	0.98	0.02	0.977	0.023	0.977	0.023	0.976	0.024	0.974	0.026	0.951	0.049	0.237	0.763
KG5L6_22	0.988	0.012	0.978	0.022	0.977	0.023	0.963	0.037	0.971	0.029	0.971	0.029	0.967	0.033	0.952	0.048	0.844	0.156	0.465	0.535	0.239	0.761
KG5L6_23	0.964	0.036	0.977	0.023	0.968	0.032	0.934	0.066	0.96	0.04	0.963	0.037	0.963	0.037	0.934	0.066	0.939	0.061	0.966	0.034	0.331	0.669
KG5L6_24	0.971	0.029	0.971	0.029	0.973	0.027	0.975	0.025	0.969	0.031	0.965	0.035	0.967	0.033	0.958	0.042	0.956	0.044	0.502	0.498	0.5	0.5
KG5L6_25	0.994	0.006	0.993	0.007	0.992	0.008	0.993	0.007	0.989	0.011	0.988	0.012	0.983	0.017	0.964	0.036	0.962	0.038	0.953	0.047	0.434	0.566
KG5L6_26	0.715	0.285	0.856	0.144	0.768	0.232	0.75	0.25	0.322	0.678	0.711	0.289	0.791	0.209	0.724	0.276	0.562	0.438	0.635	0.365	0.744	0.256
KG5L6_27	0.993	0.007	0.993	0.007	0.991	0.009	0.99	0.01	0.982	0.018	0.985	0.015	0.98	0.02	0.936	0.064	0.963	0.037	0.955	0.045	0.461	0.539
KG5L6_28	0.974	0.026	0.965	0.035	0.943	0.057	0.959	0.041	0.954	0.046	0.956	0.044	0.85	0.15	0.903	0.097	0.895	0.105	0.957	0.043	0.431	0.569
KG5L6_29	0.992	0.008	0.991	0.009	0.989	0.011	0.991	0.009	0.984	0.016	0.979	0.021	0.982	0.018	0.954	0.046	0.966	0.034	0.971	0.029	0.46	0.54
KG5L6_30	0.991	0.009	0.988	0.012	0.985	0.015	0.984	0.016	0.974	0.026	0.892	0.108	0.812	0.188	0.578	0.422	0.509	0.491	0.629	0.371	0.824	0.176
KG5L6_31	0.984	0.016	0.973	0.027	0.958	0.042	0.962	0.038	0.84	0.16	0.75	0.25	0.397	0.603	0.101	0.899	0.067	0.933	0.163	0.837	0.669	0.331
KG5L7_01	0.978	0.022	0.974	0.026	0.986	0.014	0.981	0.019	0.977	0.023	0.979	0.021	0.979	0.021	0.964	0.036	0.867	0.133	0.916	0.084	0.239	0.761
KG5L7_02	0.989	0.011	0.987	0.013	0.982	0.018	0.977	0.023	0.959	0.041	0.958	0.042	0.931	0.069	0.932	0.068	0.952	0.048	0.811	0.189	0.804	0.196
KG5L7_03	0.957	0.043	0.974	0.026	0.971	0.029	0.971	0.029	0.871	0.129	0.9	0.1	0.349	0.651	0.817	0.183	0.818	0.182	0.89	0.11	0.873	0.127
KG5L7_04	0.981	0.019	0.98	0.02	0.97	0.03	0.976	0.024	0.512	0.488	0.452	0.548	0.286	0.714	0.312	0.688	0.268	0.732	0.118	0.882	0.667	0.333
KG5L7_05	0.987	0.013	0.983	0.017	0.99	0.01	0.99	0.01	0.986	0.014	0.986	0.014	0.968	0.032	0.953	0.047	0.929	0.071	0.97	0.03	0.83	0.17
KG5L7_06	0.952	0.048	0.97	0.03	0.969	0.031	0.964	0.036	0.945	0.055	0.951	0.049	0.952	0.048	0.962	0.038	0.959	0.041	0.967	0.033	0.335	0.665
KG5L7_07	0.961	0.039	0.853	0.147	0.681	0.319	0.669	0.331	0.709	0.291	0.573	0.427	0.449	0.551	0.232	0.768	0.253	0.747	0.499	0.501	0.502	0.498
KG5L7_08	0.993	0.007	0.991	0.009	0.989	0.011	0.99	0.01	0.987	0.013	0.982	0.018	0.98	0.02	0.969	0.031	0.933	0.067	0.974	0.026	0.591	0.409
KG5L7_09	0.993	0.007	0.991	0.009	0.99	0.01	0.989	0.011	0.987	0.013	0.977	0.023	0.974	0.026	0.903	0.097	0.642	0.358	0.666	0.334	0.459	0.541
KG5L7_10	0.995	0.005	0.995	0.005	0.994	0.006	0.994	0.006	0.992	0.008	0.991	0.009	0.987	0.013	0.977	0.023	0.968	0.032	0.975	0.025	0.829	0.171
KG5L7_11	0.802	0.198	0.779	0.221	0.639	0.361	0.765	0.235	0.875	0.125	0.896	0.104	0.844	0.156	0.826	0.174	0.756	0.244	0.662	0.338	0.339	0.661
KG5L7_12	0.946	0.054	0.942	0.058	0.927	0.073	0.954	0.046	0.841	0.159	0.864	0.136	0.335	0.665	0.474	0.526	0.144	0.856	0.076	0.924	0.803	0.197
KG5L7_13	0.981	0.019	0.977	0.023	0.964	0.036	0.957	0.043	0.958	0.042	0.958	0.042	0.939	0.061	0.91	0.09	0.913	0.087	0.951	0.049	0.646	0.354
KG5L7_14	0.988	0.012	0.991	0.009	0.989	0.011	0.989	0.011	0.986	0.014	0.985	0.015	0.985	0.015	0.972	0.028	0.964	0.036	0.946	0.054	0.831	0.169
KG5L7_15	0.777	0.223	0.888	0.112	0.788	0.212	0.755	0.245	0.867	0.133	0.938	0.062	0.956	0.044	0.959	0.041	0.958	0.042	0.97	0.03	0.667	0.333
KG5L7_16	0.994	0.006	0.994	0.006	0.993	0.007	0.992	0.008	0.985	0.015	0.984	0.016	0.986	0.014	0.979	0.021	0.979	0.021	0.94	0.06	0.791	0.209
KG5L7_17	0.954	0.046	0.957	0.043	0.971	0.029	0.952	0.048	0.933	0.067	0.952	0.048	0.937	0.063	0.936	0.064	0.876	0.124	0.848	0.152	0.831	0.169
KG5L7_18	0.995	0.005	0.995	0.005	0.994	0.006	0.994	0.006	0.992	0.008	0.99	0.01	0.982	0.018	0.974	0.026	0.972	0.028	0.97	0.03	0.462	0.538
KG5L7_19	0.989	0.011	0.984	0.016	0.98	0.02	0.978	0.022	0.968	0.032	0.97	0.03	0.962	0.038	0.922	0.078	0.937	0.063	0.967	0.033	0.825	0.175
KG5L7_20	0.993	0.007	0.992	0.008	0.991	0.009	0.988	0.012	0.985	0.015	0.983	0.017	0.978	0.022	0.965	0.035	0.956	0.044	0.974	0.026	0.759	0.241
KG5L7_21	0.969	0.031	0.956	0.044	0.929	0.071	0.927	0.073	0.759	0.241	0.603	0.397	0.482	0.518	0.047	0.953	0.043	0.957	0.063	0.937	0.57	0.43
KG5L7_22	0.994	0.006	0.993	0.007	0.994	0.006	0.994	0.006	0.989	0.011	0.988	0.012	0.984	0.016	0.974	0.026	0.977	0.023	0.974	0.026	0.589	0.411
KG5L7_23	0.964	0.036	0.947	0.053	0.925	0.075	0.95	0.05	0.941	0.059	0.942	0.058	0.947	0.053	0.956	0.044	0.953	0.047	0.964	0.036	0.336	0.664
KG5L7_24	0.988	0.012	0.986	0.014	0.982	0.018	0.975	0.025	0.974	0.026	0.975	0.025	0.977	0.023	0.979	0.021	0.973	0.027	0.96	0.04	0.739	0.261
KG5L7_25	0.662	0.338	0.773	0.227	0.812	0.188	0.92	0.08	0.833	0.167	0.747	0.253	0.718	0.282	0.679	0.321	0.299	0.701	0.306	0.694	0.831	0.169
KG5L7_26	0.897	0.103	0.895	0.105	0.917	0.083	0.904	0.096	0.752	0.248	0.819	0.181	0.733	0.267	0.442	0.558	0.278	0.722	0.064	0.936	0.738	0.262
KG5L7_27	0.995	0.005	0.994	0.006	0.993	0.007	0.994	0.006	0.992	0.008	0.99	0.01	0.989	0.011	0.98	0.02	0.977	0.023	0.975	0.025	0.76	0.24
KG5L7_28	0.991	0.009	0.989	0.011	0.988	0.012	0.983	0.017	0.972	0.028	0.969	0.031	0.967	0.033	0.928	0.072	0.911	0.089	0.958	0.042	0.339	0.661
KG5L7_29	0.992	0.008	0.99	0.01	0.986	0.014	0.984	0.016	0.988	0.012	0.983	0.017	0.984	0.016	0.978	0.022	0.977	0.023	0.921	0.079	0.523	0.477
KG5L7_30	0.953	0.047	0.943	0.057	0.932	0.068	0.935	0.065	0.925	0.075	0.784	0.216	0.812	0.188	0.786	0.214	0.868	0.132	0.958	0.042	0.436	0.564
KG5L7_31	0.983	0.017	0.978	0.022	0.984	0.016	0.987	0.013	0.984	0.016	0.979	0.021	0.976	0.024	0.942	0.058	0.894	0.106	0.956	0.044	0.437	0.563
KG5L8_01	0.992	0.008	0.992	0.008	0.993	0.007	0.991	0.009	0.989	0.011	0.988	0.012	0.986	0.014	0.981	0.019	0.977	0.023	0.973	0.027	0.762	0.238
KG5L8_02	0.776	0.224	0.456	0.544	0.451	0.549	0.214	0.786	0.146	0.854	0.102	0.898	0.134	0.866	0.134	0.866	0.035	0.965	0.033	0.967	0.638	0.362
KG5L8_03	0.611	0.389	0.689	0.311	0.412	0.588	0.527	0.473	0.689	0.311	0.892	0.108	0.931	0.069	0.941	0.059	0.916	0.084	0.966	0.034	0.461	0.539
KG5L8_04	0.992	0.008	0.991	0.009	0.991	0.009	0.992	0.008	0.989	0.011	0.987	0.013	0.984	0.016	0.979	0.021	0.974	0.026	0.97	0.03	0.831	0.169
KG5L8_05	0.799	0.201	0.639	0.361	0.49	0.51	0.649	0.351	0.62	0.38	0.655	0.345	0.744	0.256	0.931	0.069	0.914	0.086	0.963	0.037	0.331	0.669
KG5L8_06	0.977	0.023	0.975	0.025	0.968	0.032	0.975	0.025	0.981	0.019	0.974	0.026	0.972	0.028	0.973	0.027	0.963	0.037	0.792	0.208	0.863	0.137
KG5L8_07	0.921	0.079	0.893	0.107	0.933	0.067	0.727	0.273	0.634	0.366	0.527	0.473	0.361	0.639	0.29	0.71	0.258	0.742	0.117	0.883	0.571	0.429
KG5L8_08	0.949	0.051	0.958	0.042	0.923	0.077	0.943	0.057	0.949	0.051	0.954	0.046	0.957	0.043	0.957	0.043	0.894	0.106	0.893	0.107	0.646	0.354
KG5L8_09	0.989	0.011	0.988	0.012	0.992	0.008	0.991	0.009	0.987	0.013	0.985	0.015	0.982	0.018	0.977	0.023	0.973	0.027	0.967	0.033	0.668	0.332
KG5L8_10	0.956	0.044	0.951	0.049	0.915	0.085	0.914	0.086	0.911	0.089	0.904	0.096	0.951	0.049	0.948	0.052	0.957	0.043	0.867	0.133	0.738	0.262
KG5L8_11	0.969	0.031	0.951	0.049	0.889	0.111	0.886	0.114	0.426	0.574	0.381	0.619	0.717	0.283	0.926	0.074	0.911	0.089	0.5	0.5	0.5	0.5
KG5L8_12	0.993	0.007	0.992	0.008	0.989	0.011	0.989	0.011	0.983	0.017	0.985	0.015	0.982	0.018	0.98	0.02	0.978	0.022	0.978	0.022	0.807	0.193
KG5L8_13	0.826	0.174	0.893	0.107	0.958	0.042	0.954	0.046	0.947	0.053	0.912	0.088	0.88	0.12	0.222	0.778	0.229	0.771	0.087	0.913	0.525	0.475
KG5L8_14	0.989	0.011	0.986	0.014	0.985	0.015	0.976	0.024	0.975	0.025	0.973	0.027	0.948	0.052	0.915	0.085	0.875	0.125	0.671	0.329	0.46	0.54
KG5L8_15	0.99	0.01	0.991	0.009	0.988	0.012	0.99	0.01	0.992	0.008	0.99	0.01	0.987	0.013	0.984	0.016	0.981	0.019	0.952	0.048	0.739	0.261
KG5L8_16	0.951	0.049	0.972	0.028	0.985	0.015	0.984	0.016	0.958	0.042	0.351	0.649	0.064	0.936	0.104	0.896	0.081	0.919	0.069	0.931	0.863	0.137
KG5L8_17	0.491	0.509	0.101	0.899	0.272	0.728	0.255	0.745	0.186	0.814	0.19	0.81	0.33	0.67	0.541	0.459	0.472	0.528	0.503	0.497	0.5	0.5
KG5L8_18	0.878	0.122	0.844	0.156	0.851	0.149	0.912	0.088	0.925	0.075	0.714	0.286	0.718	0.282	0.538	0.462	0.049	0.951	0.036	0.964	0.329	0.671
KG5L8_19	0.986	0.014	0.985	0.015	0.983	0.017	0.975	0.025	0.973	0.027	0.974	0.026	0.943	0.057	0.791	0.209	0.844	0.156	0.938	0.062	0.238	0.762
KG5L8_20	0.949	0.051	0.947	0.053	0.922	0.078	0.926	0.074	0.715	0.285	0.804	0.196	0.463	0.537	0.168	0.832	0.056	0.944	0.063	0.937	0.575	0.425
KG5L8_21	0.98	0.02	0.979	0.021	0.984	0.016	0.984	0.016	0.974	0.026	0.972	0.028	0.917	0.083	0.611	0.389	0.592	0.408	0.051	0.949	0.235	0.765
KG5L8_22	0.989	0.011	0.986	0.014	0.988	0.012	0.987	0.013	0.981	0.019	0.948	0.052	0.581	0.419	0.392	0.608	0.371	0.629	0.076	0.924	0.792	0.208
KG5L8_23	0.9	0.1	0.95	0.05	0.842	0.158	0.792	0.208	0.821	0.179	0.505	0.495	0.096	0.904	0.189	0.811	0.139	0.861	0.071	0.929	0.764	0.236
KG5L8_24	0.99	0.01	0.988	0.012	0.983	0.017	0.973	0.027	0.983	0.017	0.982	0.018	0.986	0.014	0.982	0.018	0.974	0.026	0.964	0.036	0.333	0.667
KG5L8_25	0.947	0.053	0.719	0.281	0.18	0.82	0.117	0.883	0.447	0.553	0.477	0.523	0.151	0.849	0.545	0.455	0.474	0.526	0.499	0.501	0.499	0.501
KG5L8_26	0.985	0.015	0.982	0.018	0.976	0.024	0.976	0.024	0.953	0.047	0.832	0.168	0.883	0.117	0.936	0.064	0.941	0.059	0.957	0.043	0.461	0.539
KG5L8_27	0.971	0.029	0.976	0.024	0.987	0.013	0.983	0.017	0.974	0.026	0.951	0.049	0.951	0.049	0.94	0.06	0.83	0.17	0.43	0.57	0.52	0.48
KG5L8_28	0.981	0.019	0.975	0.025	0.975	0.025	0.958	0.042	0.953	0.047	0.95	0.05	0.959	0.041	0.96	0.04	0.948	0.052	0.919	0.081	0.52	0.48
KG5L8_29	0.99	0.01	0.989	0.011	0.987	0.013	0.988	0.012	0.968	0.032	0.952	0.048	0.791	0.209	0.724	0.276	0.739	0.261	0.462	0.538	0.64	0.36
KG5L8_30	0.986	0.014	0.977	0.023	0.981	0.019	0.985	0.015	0.982	0.018	0.975	0.025	0.969	0.031	0.965	0.035	0.96	0.04	0.975	0.025	0.592	0.408
KG5L8_31	0.95	0.05	0.946	0.054	0.905	0.095	0.859	0.141	0.872	0.128	0.858	0.142	0.315	0.685	0.456	0.544	0.196	0.804	0.083	0.917	0.235	0.765
PG5L1_01	0.034	0.966	0.025	0.975	0.028	0.972	0.036	0.964	0.044	0.956	0.053	0.947	0.056	0.944	0.028	0.972	0.023	0.977	0.028	0.972	0.337	0.663
PG5L1_02	0.008	0.992	0.009	0.991	0.014	0.986	0.027	0.973	0.05	0.95	0.037	0.963	0.041	0.959	0.037	0.963	0.03	0.97	0.032	0.968	0.236	0.764
PG5L1_03	0.009	0.991	0.011	0.989	0.023	0.977	0.055	0.945	0.049	0.951	0.056	0.944	0.038	0.962	0.048	0.952	0.073	0.927	0.044	0.956	0.723	0.277
PG5L1_04	0.199	0.801	0.308	0.692	0.107	0.893	0.123	0.877	0.154	0.846	0.178	0.822	0.15	0.85	0.264	0.736	0.7	0.3	0.854	0.146	0.238	0.762
PG5L1_05	0.079	0.921	0.037	0.963	0.052	0.948	0.084	0.916	0.408	0.592	0.647	0.353	0.396	0.604	0.641	0.359	0.27	0.73	0.14	0.86	0.879	0.121
PG5L1_06	0.036	0.964	0.028	0.972	0.033	0.967	0.037	0.963	0.075	0.925	0.092	0.908	0.102	0.898	0.185	0.815	0.43	0.57	0.703	0.297	0.458	0.542
PG5L1_07	0.026	0.974	0.031	0.969	0.024	0.976	0.021	0.979	0.035	0.965	0.028	0.972	0.032	0.968	0.019	0.981	0.101	0.899	0.319	0.681	0.566	0.434
PG5L1_08	0.203	0.797	0.275	0.725	0.09	0.91	0.087	0.913	0.168	0.832	0.302	0.698	0.798	0.202	0.765	0.235	0.507	0.493	0.478	0.522	0.644	0.356
PG5L1_09	0.455	0.545	0.705	0.295	0.532	0.468	0.657	0.343	0.732	0.268	0.861	0.139	0.827	0.173	0.499	0.501	0.513	0.487	0.423	0.577	0.792	0.208
PG5L1_10	0.099	0.901	0.047	0.953	0.039	0.961	0.063	0.937	0.13	0.87	0.099	0.901	0.066	0.934	0.065	0.935	0.05	0.95	0.085	0.915	0.436	0.564
PG5L1_11	0.01	0.99	0.014	0.986	0.011	0.989	0.007	0.993	0.011	0.989	0.013	0.987	0.015	0.985	0.029	0.971	0.066	0.934	0.408	0.592	0.339	0.661
PG5L1_12	0.005	0.995	0.005	0.995	0.005	0.995	0.006	0.994	0.008	0.992	0.01	0.99	0.013	0.987	0.023	0.977	0.028	0.972	0.036	0.964	0.457	0.543
PG5L1_13	0.006	0.994	0.007	0.993	0.009	0.991	0.011	0.989	0.027	0.973	0.028	0.972	0.07	0.93	0.063	0.937	0.03	0.97	0.031	0.969	0.239	0.761
PG5L1_14	0.006	0.994	0.006	0.994	0.008	0.992	0.008	0.992	0.009	0.991	0.01	0.99	0.013	0.987	0.02	0.98	0.031	0.969	0.045	0.955	0.435	0.565
PG5L1_15	0.13	0.87	0.053	0.947	0.031	0.969	0.022	0.978	0.028	0.972	0.031	0.969	0.052	0.948	0.597	0.403	0.424	0.576	0.47	0.53	0.237	0.763
PG5L1_16	0.005	0.995	0.006	0.994	0.006	0.994	0.007	0.993	0.011	0.989	0.012	0.988	0.014	0.986	0.022	0.978	0.094	0.906	0.463	0.537	0.332	0.668
PG5L1_17	0.018	0.982	0.016	0.984	0.015	0.985	0.013	0.987	0.031	0.969	0.025	0.975	0.026	0.974	0.056	0.944	0.038	0.962	0.07	0.93	0.319	0.681
PG5L1_18	0.006	0.994	0.006	0.994	0.008	0.992	0.009	0.991	0.012	0.988	0.015	0.985	0.016	0.984	0.018	0.982	0.034	0.966	0.052	0.948	0.431	0.569
PG5L1_19	0.038	0.962	0.028	0.972	0.084	0.916	0.176	0.824	0.146	0.854	0.086	0.914	0.073	0.927	0.167	0.833	0.102	0.898	0.046	0.954	0.81	0.19
PG5L1_20	0.01	0.99	0.012	0.988	0.011	0.989	0.013	0.987	0.015	0.985	0.019	0.981	0.022	0.978	0.022	0.978	0.037	0.963	0.051	0.949	0.457	0.543
PG5L1_21	0.068	0.932	0.067	0.933	0.08	0.92	0.367	0.633	0.362	0.638	0.375	0.625	0.716	0.284	0.776	0.224	0.877	0.123	0.957	0.043	0.457	0.543
PG5L1_22	0.008	0.992	0.007	0.993	0.009	0.991	0.009	0.991	0.013	0.987	0.014	0.986	0.015	0.985	0.028	0.972	0.026	0.974	0.028	0.972	0.339	0.661
PG5L1_23	0.015	0.985	0.027	0.973	0.031	0.969	0.011	0.989	0.019	0.981	0.025	0.975	0.025	0.975	0.024	0.976	0.048	0.952	0.32	0.68	0.321	0.679
PG5L1_24	0.005	0.995	0.006	0.994	0.007	0.993	0.007	0.993	0.012	0.988	0.013	0.987	0.027	0.973	0.05	0.95	0.08	0.92	0.094	0.906	0.321	0.679
PG5L1_25	0.061	0.939	0.22	0.78	0.442	0.558	0.122	0.878	0.337	0.663	0.379	0.621	0.398	0.602	0.268	0.732	0.804	0.196	0.843	0.157	0.318	0.682
PG5L1_26	0.015	0.985	0.017	0.983	0.015	0.985	0.016	0.984	0.024	0.976	0.031	0.969	0.031	0.969	0.049	0.951	0.035	0.965	0.041	0.959	0.519	0.481
PG5L1_27	0.008	0.992	0.01	0.99	0.01	0.99	0.01	0.99	0.013	0.987	0.02	0.98	0.02	0.98	0.046	0.954	0.042	0.958	0.04	0.96	0.234	0.766
PG5L1_28	0.011	0.989	0.02	0.98	0.056	0.944	0.116	0.884	0.121	0.879	0.199	0.801	0.185	0.815	0.418	0.582	0.547	0.453	0.57	0.43	0.576	0.424
PG5L1_29	0.053	0.947	0.025	0.975	0.023	0.977	0.022	0.978	0.043	0.957	0.1	0.9	0.083	0.917	0.674	0.326	0.427	0.573	0.471	0.529	0.235	0.765
PG5L1_30	0.035	0.965	0.032	0.968	0.066	0.934	0.068	0.932	0.113	0.887	0.449	0.551	0.431	0.569	0.655	0.345	0.883	0.117	0.944	0.056	0.238	0.762
PG5L1_31	0.02	0.98	0.032	0.968	0.027	0.973	0.033	0.967	0.031	0.969	0.045	0.955	0.056	0.944	0.271	0.729	0.29	0.71	0.536	0.464	0.19	0.81
PG5L2_01	0.008	0.992	0.007	0.993	0.007	0.993	0.007	0.993	0.01	0.99	0.012	0.988	0.019	0.981	0.026	0.974	0.032	0.968	0.038	0.962	0.54	0.46
PG5L2_02	0.007	0.993	0.006	0.994	0.006	0.994	0.006	0.994	0.011	0.989	0.012	0.988	0.014	0.986	0.033	0.967	0.067	0.933	0.125	0.875	0.237	0.763
PG5L2_03	0.005	0.995	0.005	0.995	0.006	0.994	0.007	0.993	0.011	0.989	0.01	0.99	0.014	0.986	0.021	0.979	0.113	0.887	0.332	0.668	0.335	0.665
PG5L2_04	0.018	0.982	0.052	0.948	0.115	0.885	0.248	0.752	0.361	0.639	0.33	0.67	0.405	0.595	0.63	0.37	0.9	0.1	0.943	0.057	0.67	0.33
PG5L2_05	0.007	0.993	0.009	0.991	0.009	0.991	0.009	0.991	0.012	0.988	0.012	0.988	0.013	0.987	0.021	0.979	0.028	0.972	0.029	0.971	0.34	0.66
PG5L2_06	0.362	0.638	0.635	0.365	0.801	0.199	0.895	0.105	0.93	0.07	0.942	0.058	0.921	0.079	0.914	0.086	0.975	0.025	0.934	0.066	0.462	0.538
PG5L2_07	0.005	0.995	0.006	0.994	0.007	0.993	0.009	0.991	0.013	0.987	0.021	0.979	0.022	0.978	0.036	0.964	0.162	0.838	0.31	0.69	0.239	0.761
PG5L2_08	0.017	0.983	0.033	0.967	0.101	0.899	0.406	0.594	0.189	0.811	0.169	0.831	0.189	0.811	0.173	0.827	0.054	0.946	0.038	0.962	0.717	0.283
PG5L2_09	0.225	0.775	0.175	0.825	0.25	0.75	0.212	0.788	0.189	0.811	0.155	0.845	0.118	0.882	0.094	0.906	0.041	0.959	0.032	0.968	0.236	0.764
PG5L2_10	0.049	0.951	0.04	0.96	0.048	0.952	0.061	0.939	0.074	0.926	0.088	0.912	0.074	0.926	0.042	0.958	0.042	0.958	0.058	0.942	0.741	0.259
PG5L2_11	0.033	0.967	0.034	0.966	0.041	0.959	0.049	0.951	0.139	0.861	0.086	0.914	0.089	0.911	0.054	0.946	0.048	0.952	0.058	0.942	0.739	0.261
PG5L2_12	0.017	0.983	0.025	0.975	0.04	0.96	0.064	0.936	0.044	0.956	0.045	0.955	0.057	0.943	0.123	0.877	0.053	0.947	0.044	0.956	0.812	0.188
PG5L2_13	0.012	0.988	0.012	0.988	0.012	0.988	0.009	0.991	0.018	0.982	0.052	0.948	0.03	0.97	0.047	0.953	0.044	0.956	0.057	0.943	0.33	0.67
PG5L2_14	0.019	0.981	0.018	0.982	0.022	0.978	0.031	0.969	0.03	0.97	0.042	0.958	0.104	0.896	0.064	0.936	0.125	0.875	0.275	0.725	0.439	0.561
PG5L2_15	0.016	0.984	0.019	0.981	0.013	0.987	0.017	0.983	0.024	0.976	0.026	0.974	0.078	0.922	0.132	0.868	0.138	0.862	0.279	0.721	0.568	0.432
PG5L2_16	0.009	0.991	0.01	0.99	0.007	0.993	0.008	0.992	0.008	0.992	0.01	0.99	0.012	0.988	0.021	0.979	0.03	0.97	0.04	0.96	0.235	0.765
PG5L2_17	0.006	0.994	0.008	0.992	0.008	0.992	0.008	0.992	0.013	0.987	0.014	0.986	0.015	0.985	0.025	0.975	0.028	0.972	0.041	0.959	0.338	0.662
PG5L2_18	0.015	0.985	0.014	0.986	0.012	0.988	0.013	0.987	0.014	0.986	0.017	0.983	0.016	0.984	0.023	0.977	0.026	0.974	0.033	0.967	0.751	0.249
PG5L2_19	0.013	0.987	0.017	0.983	0.043	0.957	0.138	0.862	0.112	0.888	0.141	0.859	0.241	0.759	0.072	0.928	0.051	0.949	0.051	0.949	0.667	0.333
PG5L2_20	0.007	0.993	0.008	0.992	0.009	0.991	0.012	0.988	0.018	0.982	0.02	0.98	0.024	0.976	0.019	0.981	0.028	0.972	0.039	0.961	0.539	0.461
PG5L2_21	0.009	0.991	0.01	0.99	0.01	0.99	0.01	0.99	0.013	0.987	0.016	0.984	0.023	0.977	0.039	0.961	0.037	0.963	0.036	0.964	0.192	0.808
PG5L2_22	0.76	0.24	0.685	0.315	0.852	0.148	0.877	0.123	0.644	0.356	0.702	0.298	0.617	0.383	0.321	0.679	0.264	0.736	0.038	0.962	0.322	0.678
PG5L2_23	0.019	0.981	0.026	0.974	0.019	0.981	0.018	0.982	0.025	0.975	0.023	0.977	0.027	0.973	0.032	0.968	0.052	0.948	0.051	0.949	0.441	0.559
PG5L2_24	0.02	0.98	0.031	0.969	0.043	0.957	0.019	0.981	0.02	0.98	0.018	0.982	0.024	0.976	0.034	0.966	0.039	0.961	0.043	0.957	0.461	0.539
PG5L2_25	0.014	0.986	0.013	0.987	0.011	0.989	0.01	0.99	0.017	0.983	0.017	0.983	0.019	0.981	0.045	0.955	0.036	0.964	0.039	0.961	0.19	0.81
PG5L2_26	0.017	0.983	0.014	0.986	0.015	0.985	0.021	0.979	0.02	0.98	0.028	0.972	0.024	0.976	0.03	0.97	0.034	0.966	0.066	0.934	0.667	0.333
PG5L2_27	0.096	0.904	0.072	0.928	0.077	0.923	0.092	0.908	0.512	0.488	0.815	0.185	0.64	0.36	0.54	0.46	0.494	0.506	0.617	0.383	0.547	0.453
PG5L2_28	0.008	0.992	0.009	0.991	0.009	0.991	0.016	0.984	0.027	0.973	0.039	0.961	0.112	0.888	0.197	0.803	0.287	0.713	0.467	0.533	0.236	0.764
PG5L2_29	0.012	0.988	0.012	0.988	0.022	0.978	0.02	0.98	0.037	0.963	0.053	0.947	0.039	0.961	0.028	0.972	0.038	0.962	0.105	0.895	0.334	0.666
PG5L2_30	0.01	0.99	0.011	0.989	0.008	0.992	0.008	0.992	0.015	0.985	0.016	0.984	0.019	0.981	0.023	0.977	0.029	0.971	0.037	0.963	0.329	0.671
PG5L2_31	0.015	0.985	0.017	0.983	0.023	0.977	0.008	0.992	0.011	0.989	0.015	0.985	0.02	0.98	0.037	0.963	0.028	0.972	0.037	0.963	0.331	0.669
PG5L3_01	0.006	0.994	0.007	0.993	0.007	0.993	0.008	0.992	0.011	0.989	0.012	0.988	0.014	0.986	0.023	0.977	0.044	0.956	0.065	0.935	0.337	0.663
PG5L3_02	0.015	0.985	0.014	0.986	0.016	0.984	0.009	0.991	0.013	0.987	0.015	0.985	0.017	0.983	0.02	0.98	0.024	0.976	0.027	0.973	0.338	0.662
PG5L3_03	0.009	0.991	0.015	0.985	0.012	0.988	0.013	0.987	0.026	0.974	0.036	0.964	0.034	0.966	0.03	0.97	0.033	0.967	0.041	0.959	0.239	0.761
PG5L3_04	0.01	0.99	0.011	0.989	0.014	0.986	0.028	0.972	0.049	0.951	0.085	0.915	0.296	0.704	0.363	0.637	0.43	0.57	0.484	0.516	0.458	0.542
PG5L3_05	0.027	0.973	0.013	0.987	0.012	0.988	0.011	0.989	0.017	0.983	0.026	0.974	0.058	0.942	0.672	0.328	0.433	0.567	0.467	0.533	0.236	0.764
PG5L3_06	0.028	0.972	0.023	0.977	0.027	0.973	0.061	0.939	0.044	0.956	0.087	0.913	0.162	0.838	0.349	0.651	0.248	0.752	0.537	0.463	0.461	0.539
PG5L3_07	0.014	0.986	0.015	0.985	0.017	0.983	0.012	0.988	0.015	0.985	0.017	0.983	0.036	0.964	0.059	0.941	0.179	0.821	0.501	0.499	0.537	0.463
PG5L3_08	0.015	0.985	0.031	0.969	0.028	0.972	0.017	0.983	0.067	0.933	0.066	0.934	0.07	0.93	0.126	0.874	0.387	0.613	0.454	0.546	0.333	0.667
PG5L3_09	0.164	0.836	0.632	0.368	0.223	0.777	0.146	0.854	0.244	0.756	0.312	0.688	0.269	0.731	0.292	0.708	0.371	0.629	0.853	0.147	0.592	0.408
PG5L3_10	0.006	0.994	0.007	0.993	0.007	0.993	0.007	0.993	0.01	0.99	0.012	0.988	0.017	0.983	0.03	0.97	0.038	0.962	0.052	0.948	0.333	0.667
PG5L3_11	0.052	0.948	0.117	0.883	0.166	0.834	0.454	0.546	0.361	0.639	0.277	0.723	0.551	0.449	0.144	0.856	0.078	0.922	0.066	0.934	0.825	0.175
PG5L3_12	0.058	0.942	0.033	0.967	0.021	0.979	0.019	0.981	0.065	0.935	0.205	0.795	0.085	0.915	0.238	0.762	0.215	0.785	0.395	0.605	0.562	0.438
PG5L3_13	0.032	0.968	0.025	0.975	0.037	0.963	0.035	0.965	0.037	0.963	0.039	0.961	0.037	0.963	0.087	0.913	0.209	0.791	0.238	0.762	0.338	0.662
PG5L3_14	0.015	0.985	0.022	0.978	0.022	0.978	0.009	0.991	0.016	0.984	0.018	0.982	0.016	0.984	0.029	0.971	0.034	0.966	0.046	0.954	0.433	0.567
PG5L3_15	0.067	0.933	0.106	0.894	0.326	0.674	0.649	0.351	0.824	0.176	0.83	0.17	0.829	0.171	0.929	0.071	0.944	0.056	0.951	0.049	0.549	0.451
PG5L3_16	0.009	0.991	0.008	0.992	0.011	0.989	0.01	0.99	0.013	0.987	0.016	0.984	0.021	0.979	0.028	0.972	0.031	0.969	0.036	0.964	0.193	0.807
PG5L3_17	0.014	0.986	0.017	0.983	0.02	0.98	0.024	0.976	0.022	0.978	0.022	0.978	0.026	0.974	0.052	0.948	0.122	0.878	0.058	0.942	0.459	0.541
PG5L3_18	0.007	0.993	0.007	0.993	0.008	0.992	0.009	0.991	0.013	0.987	0.016	0.984	0.034	0.966	0.047	0.953	0.079	0.921	0.087	0.913	0.322	0.678
PG5L3_19	0.01	0.99	0.01	0.99	0.011	0.989	0.013	0.987	0.019	0.981	0.02	0.98	0.037	0.963	0.044	0.956	0.106	0.894	0.21	0.79	0.339	0.661
PG5L3_20	0.123	0.877	0.148	0.852	0.061	0.939	0.027	0.973	0.036	0.964	0.032	0.968	0.044	0.956	0.102	0.898	0.085	0.915	0.053	0.947	0.335	0.665
PG5L3_21	0.012	0.988	0.014	0.986	0.01	0.99	0.011	0.989	0.022	0.978	0.021	0.979	0.042	0.958	0.099	0.901	0.068	0.932	0.164	0.836	0.329	0.671
PG5L3_22	0.015	0.985	0.017	0.983	0.025	0.975	0.048	0.952	0.095	0.905	0.118	0.882	0.098	0.902	0.127	0.873	0.319	0.681	0.502	0.498	0.319	0.681
PG5L3_23	0.006	0.994	0.007	0.993	0.01	0.99	0.011	0.989	0.022	0.978	0.058	0.942	0.061	0.939	0.117	0.883	0.44	0.56	0.543	0.457	0.565	0.435
PG5L3_24	0.009	0.991	0.008	0.992	0.009	0.991	0.01	0.99	0.015	0.985	0.018	0.982	0.029	0.971	0.038	0.962	0.045	0.955	0.05	0.95	0.811	0.189
PG5L3_25	0.101	0.899	0.167	0.833	0.149	0.851	0.17	0.83	0.17	0.83	0.139	0.861	0.298	0.702	0.309	0.691	0.276	0.724	0.5	0.5	0.5	0.5
PG5L3_26	0.034	0.966	0.027	0.973	0.018	0.982	0.02	0.98	0.034	0.966	0.042	0.958	0.046	0.954	0.314	0.686	0.743	0.257	0.882	0.118	0.543	0.457
PG5L3_27	0.278	0.722	0.156	0.844	0.177	0.823	0.066	0.934	0.132	0.868	0.118	0.882	0.152	0.848	0.334	0.666	0.512	0.488	0.921	0.079	0.236	0.764
PG5L3_28	0.026	0.974	0.069	0.931	0.034	0.966	0.032	0.968	0.035	0.965	0.035	0.965	0.053	0.947	0.291	0.709	0.307	0.693	0.501	0.499	0.501	0.499
PG5L3_29	0.027	0.973	0.026	0.974	0.016	0.984	0.019	0.981	0.04	0.96	0.063	0.937	0.079	0.921	0.152	0.848	0.435	0.565	0.749	0.251	0.334	0.666
PG5L3_30	0.516	0.484	0.408	0.592	0.859	0.141	0.904	0.096	0.877	0.123	0.899	0.101	0.849	0.151	0.807	0.193	0.898	0.102	0.906	0.094	0.328	0.672
PG5L3_31	0.017	0.983	0.04	0.96	0.125	0.875	0.18	0.82	0.269	0.731	0.345	0.655	0.495	0.505	0.709	0.291	0.747	0.253	0.917	0.083	0.459	0.541
PG5L4_01	0.01	0.99	0.012	0.988	0.018	0.982	0.018	0.982	0.027	0.973	0.038	0.962	0.044	0.956	0.252	0.748	0.453	0.547	0.647	0.353	0.236	0.764
PG5L4_02	0.264	0.736	0.459	0.541	0.213	0.787	0.431	0.569	0.768	0.232	0.77	0.23	0.816	0.184	0.897	0.103	0.946	0.054	0.948	0.052	0.459	0.541
PG5L4_03	0.009	0.991	0.007	0.993	0.007	0.993	0.008	0.992	0.011	0.989	0.012	0.988	0.017	0.983	0.033	0.967	0.336	0.664	0.723	0.277	0.462	0.538
PG5L4_04	0.012	0.988	0.011	0.989	0.011	0.989	0.012	0.988	0.019	0.981	0.022	0.978	0.026	0.974	0.035	0.965	0.03	0.97	0.044	0.956	0.327	0.673
PG5L4_05	0.012	0.988	0.011	0.989	0.015	0.985	0.019	0.981	0.041	0.959	0.05	0.95	0.041	0.959	0.02	0.98	0.031	0.969	0.18	0.82	0.322	0.678
PG5L4_06	0.02	0.98	0.025	0.975	0.037	0.963	0.038	0.962	0.039	0.961	0.037	0.963	0.071	0.929	0.027	0.973	0.024	0.976	0.034	0.966	0.439	0.561
PG5L4_07	0.008	0.992	0.009	0.991	0.011	0.989	0.009	0.991	0.014	0.986	0.015	0.985	0.017	0.983	0.065	0.935	0.095	0.905	0.156	0.844	0.335	0.665
PG5L4_08	0.014	0.986	0.018	0.982	0.016	0.984	0.019	0.981	0.019	0.981	0.021	0.979	0.021	0.979	0.032	0.968	0.042	0.958	0.054	0.946	0.338	0.662
PG5L4_09	0.021	0.979	0.02	0.98	0.021	0.979	0.029	0.971	0.062	0.938	0.052	0.948	0.045	0.955	0.051	0.949	0.049	0.951	0.057	0.943	0.33	0.67
PG5L4_10	0.016	0.984	0.014	0.986	0.016	0.984	0.021	0.979	0.019	0.981	0.019	0.981	0.015	0.985	0.02	0.98	0.021	0.979	0.028	0.972	0.747	0.253
PG5L4_11	0.01	0.99	0.011	0.989	0.01	0.99	0.01	0.99	0.012	0.988	0.014	0.986	0.015	0.985	0.019	0.981	0.037	0.963	0.096	0.904	0.462	0.538
PG5L4_12	0.012	0.988	0.014	0.986	0.014	0.986	0.011	0.989	0.017	0.983	0.028	0.972	0.042	0.958	0.034	0.966	0.033	0.967	0.034	0.966	0.331	0.669
PG5L4_13	0.855	0.145	0.297	0.703	0.222	0.778	0.149	0.851	0.12	0.88	0.132	0.868	0.675	0.325	0.388	0.612	0.278	0.722	0.463	0.537	0.236	0.764
PG5L4_14	0.043	0.957	0.037	0.963	0.052	0.948	0.062	0.938	0.052	0.948	0.051	0.949	0.103	0.897	0.192	0.808	0.536	0.464	0.933	0.067	0.538	0.462
PG5L4_15	0.011	0.989	0.022	0.978	0.02	0.98	0.017	0.983	0.038	0.962	0.026	0.974	0.049	0.951	0.034	0.966	0.045	0.955	0.035	0.965	0.234	0.766
PG5L4_16	0.012	0.988	0.019	0.981	0.025	0.975	0.027	0.973	0.053	0.947	0.065	0.935	0.098	0.902	0.064	0.936	0.397	0.603	0.658	0.342	0.44	0.56
PG5L4_17	0.12	0.88	0.082	0.918	0.039	0.961	0.094	0.906	0.064	0.936	0.045	0.955	0.049	0.951	0.131	0.869	0.098	0.902	0.109	0.891	0.339	0.661
PG5L4_18	0.012	0.988	0.011	0.989	0.009	0.991	0.014	0.986	0.024	0.976	0.025	0.975	0.084	0.916	0.306	0.694	0.54	0.46	0.929	0.071	0.538	0.462
PG5L4_19	0.012	0.988	0.012	0.988	0.013	0.987	0.012	0.988	0.015	0.985	0.015	0.985	0.015	0.985	0.022	0.978	0.024	0.976	0.03	0.97	0.438	0.562
PG5L4_20	0.098	0.902	0.113	0.887	0.124	0.876	0.087	0.913	0.244	0.756	0.189	0.811	0.091	0.909	0.55	0.45	0.574	0.426	0.187	0.813	0.749	0.251
PG5L4_21	0.111	0.889	0.141	0.859	0.101	0.899	0.105	0.895	0.12	0.88	0.156	0.844	0.168	0.832	0.274	0.726	0.942	0.058	0.955	0.045	0.439	0.561
PG5L4_22	0.508	0.492	0.423	0.577	0.492	0.508	0.859	0.141	0.727	0.273	0.756	0.244	0.826	0.174	0.378	0.622	0.3	0.7	0.041	0.959	0.437	0.563
PG5L4_23	0.041	0.959	0.022	0.978	0.025	0.975	0.032	0.968	0.039	0.961	0.036	0.964	0.03	0.97	0.051	0.949	0.039	0.961	0.031	0.969	0.338	0.662
PG5L4_24	0.024	0.976	0.032	0.968	0.111	0.889	0.273	0.727	0.113	0.887	0.1	0.9	0.097	0.903	0.093	0.907	0.07	0.93	0.044	0.956	0.81	0.19
PG5L4_25	0.007	0.993	0.007	0.993	0.008	0.992	0.009	0.991	0.013	0.987	0.021	0.979	0.028	0.972	0.042	0.958	0.043	0.957	0.069	0.931	0.335	0.665
PG5L4_26	0.048	0.952	0.057	0.943	0.042	0.958	0.089	0.911	0.111	0.889	0.098	0.902	0.115	0.885	0.169	0.831	0.127	0.873	0.041	0.959	0.337	0.663
PG5L4_27	0.029	0.971	0.051	0.949	0.371	0.629	0.651	0.349	0.608	0.392	0.628	0.372	0.565	0.435	0.647	0.353	0.565	0.435	0.608	0.392	0.337	0.663
PG5L4_28	0.008	0.992	0.007	0.993	0.009	0.991	0.013	0.987	0.015	0.985	0.017	0.983	0.022	0.978	0.028	0.972	0.028	0.972	0.035	0.965	0.332	0.668
PG5L4_29	0.029	0.971	0.027	0.973	0.047	0.953	0.062	0.938	0.073	0.927	0.094	0.906	0.135	0.865	0.168	0.832	0.272	0.728	0.47	0.53	0.641	0.359
PG5L4_30	0.015	0.985	0.013	0.987	0.014	0.986	0.017	0.983	0.018	0.982	0.023	0.977	0.035	0.965	0.042	0.958	0.039	0.961	0.032	0.968	0.639	0.361
PG5L4_31	0.013	0.987	0.015	0.985	0.017	0.983	0.013	0.987	0.016	0.984	0.017	0.983	0.016	0.984	0.022	0.978	0.032	0.968	0.03	0.97	0.436	0.564
PG5L5_01	0.005	0.995	0.006	0.994	0.006	0.994	0.006	0.994	0.009	0.991	0.011	0.989	0.015	0.985	0.026	0.974	0.05	0.95	0.064	0.936	0.339	0.661
PG5L5_02	0.008	0.992	0.011	0.989	0.022	0.978	0.074	0.926	0.12	0.88	0.114	0.886	0.058	0.942	0.068	0.932	0.081	0.919	0.063	0.937	0.644	0.356
PG5L5_03	0.03	0.97	0.02	0.98	0.051	0.949	0.045	0.955	0.052	0.948	0.06	0.94	0.037	0.963	0.053	0.947	0.074	0.926	0.058	0.942	0.463	0.537
PG5L5_04	0.089	0.911	0.127	0.873	0.132	0.868	0.083	0.917	0.211	0.789	0.353	0.647	0.325	0.675	0.363	0.637	0.265	0.735	0.3	0.7	0.765	0.235
PG5L5_05	0.009	0.991	0.012	0.988	0.023	0.977	0.017	0.983	0.022	0.978	0.023	0.977	0.025	0.975	0.028	0.972	0.038	0.962	0.076	0.924	0.238	0.762
PG5L5_06	0.906	0.094	0.944	0.056	0.895	0.105	0.883	0.117	0.854	0.146	0.882	0.118	0.858	0.142	0.924	0.076	0.956	0.044	0.92	0.08	0.521	0.479
PG5L5_07	0.316	0.684	0.221	0.779	0.406	0.594	0.68	0.32	0.799	0.201	0.733	0.267	0.583	0.417	0.686	0.314	0.216	0.784	0.055	0.945	0.64	0.36
PG5L5_08	0.141	0.859	0.118	0.882	0.056	0.944	0.04	0.96	0.04	0.96	0.045	0.955	0.064	0.936	0.205	0.795	0.75	0.25	0.88	0.12	0.333	0.667
PG5L5_09	0.044	0.956	0.14	0.86	0.092	0.908	0.022	0.978	0.012	0.988	0.015	0.985	0.024	0.976	0.026	0.974	0.025	0.975	0.026	0.974	0.337	0.663
PG5L5_10	0.043	0.957	0.065	0.935	0.282	0.718	0.128	0.872	0.139	0.861	0.124	0.876	0.079	0.921	0.12	0.88	0.137	0.863	0.183	0.817	0.571	0.429
PG5L5_11	0.023	0.977	0.027	0.973	0.033	0.967	0.036	0.964	0.08	0.92	0.072	0.928	0.068	0.932	0.31	0.69	0.114	0.886	0.073	0.927	0.345	0.655
PG5L5_12	0.004	0.996	0.005	0.995	0.006	0.994	0.007	0.993	0.01	0.99	0.012	0.988	0.014	0.986	0.021	0.979	0.033	0.967	0.056	0.944	0.233	0.767
PG5L5_13	0.004	0.996	0.004	0.996	0.005	0.995	0.005	0.995	0.008	0.992	0.01	0.99	0.012	0.988	0.021	0.979	0.036	0.964	0.045	0.955	0.235	0.765
PG5L5_14	0.015	0.985	0.014	0.986	0.01	0.99	0.015	0.985	0.017	0.983	0.017	0.983	0.017	0.983	0.026	0.974	0.031	0.969	0.062	0.938	0.749	0.251
PG5L5_15	0.011	0.989	0.013	0.987	0.017	0.983	0.009	0.991	0.013	0.987	0.015	0.985	0.019	0.981	0.025	0.975	0.05	0.95	0.294	0.706	0.639	0.361
PG5L5_16	0.018	0.982	0.022	0.978	0.018	0.982	0.017	0.983	0.025	0.975	0.03	0.97	0.09	0.91	0.82	0.18	0.719	0.281	0.948	0.052	0.235	0.765
PG5L5_17	0.012	0.988	0.01	0.99	0.017	0.983	0.022	0.978	0.033	0.967	0.038	0.962	0.037	0.963	0.046	0.954	0.039	0.961	0.05	0.95	0.669	0.331
PG5L5_18	0.01	0.99	0.011	0.989	0.013	0.987	0.017	0.983	0.016	0.984	0.015	0.985	0.019	0.981	0.026	0.974	0.031	0.969	0.035	0.965	0.192	0.808
PG5L5_19	0.176	0.824	0.147	0.853	0.091	0.909	0.082	0.918	0.113	0.887	0.231	0.769	0.171	0.829	0.059	0.941	0.038	0.962	0.047	0.953	0.189	0.811
PG5L5_20	0.013	0.987	0.017	0.983	0.027	0.973	0.023	0.977	0.032	0.968	0.042	0.958	0.044	0.956	0.02	0.98	0.027	0.973	0.031	0.969	0.237	0.763
PG5L5_21	0.007	0.993	0.008	0.992	0.008	0.992	0.007	0.993	0.009	0.991	0.01	0.99	0.013	0.987	0.016	0.984	0.028	0.972	0.05	0.95	0.799	0.201
PG5L5_22	0.015	0.985	0.018	0.982	0.029	0.971	0.036	0.964	0.047	0.953	0.057	0.943	0.05	0.95	0.136	0.864	0.092	0.908	0.095	0.905	0.763	0.237
PG5L5_23	0.016	0.984	0.017	0.983	0.019	0.981	0.025	0.975	0.015	0.985	0.018	0.982	0.021	0.979	0.039	0.961	0.061	0.939	0.045	0.955	0.321	0.679
PG5L5_24	0.072	0.928	0.061	0.939	0.03	0.97	0.035	0.965	0.025	0.975	0.03	0.97	0.024	0.976	0.041	0.959	0.035	0.965	0.057	0.943	0.642	0.358
PG5L5_25	0.008	0.992	0.009	0.991	0.009	0.991	0.01	0.99	0.016	0.984	0.017	0.983	0.018	0.982	0.029	0.971	0.029	0.971	0.038	0.962	0.192	0.808
PG5L5_26	0.013	0.987	0.019	0.981	0.014	0.986	0.015	0.985	0.029	0.971	0.041	0.959	0.045	0.955	0.03	0.97	0.036	0.964	0.045	0.955	0.328	0.672
PG5L5_27	0.048	0.952	0.034	0.966	0.021	0.979	0.023	0.977	0.025	0.975	0.027	0.973	0.022	0.978	0.024	0.976	0.029	0.971	0.069	0.931	0.323	0.677
PG5L5_28	0.008	0.992	0.008	0.992	0.01	0.99	0.01	0.99	0.02	0.98	0.021	0.979	0.02	0.98	0.026	0.974	0.025	0.975	0.03	0.97	0.234	0.766
PG5L5_29	0.01	0.99	0.008	0.992	0.01	0.99	0.011	0.989	0.021	0.979	0.021	0.979	0.02	0.98	0.034	0.966	0.026	0.974	0.031	0.969	0.238	0.762
PG5L5_30	0.006	0.994	0.007	0.993	0.008	0.992	0.008	0.992	0.01	0.99	0.012	0.988	0.016	0.984	0.019	0.981	0.043	0.957	0.065	0.935	0.334	0.666
PG5L5_31	0.01	0.99	0.015	0.985	0.011	0.989	0.013	0.987	0.019	0.981	0.017	0.983	0.023	0.977	0.029	0.971	0.029	0.971	0.033	0.967	0.327	0.673
PG5L6_01	0.007	0.993	0.007	0.993	0.01	0.99	0.01	0.99	0.014	0.986	0.016	0.984	0.022	0.978	0.036	0.964	0.069	0.931	0.084	0.916	0.331	0.669
PG5L6_02	0.008	0.992	0.008	0.992	0.011	0.989	0.011	0.989	0.016	0.984	0.017	0.983	0.021	0.979	0.034	0.966	0.029	0.971	0.032	0.968	0.438	0.562
PG5L6_03	0.099	0.901	0.037	0.963	0.026	0.974	0.033	0.967	0.038	0.962	0.029	0.971	0.023	0.977	0.034	0.966	0.051	0.949	0.089	0.911	0.238	0.762
PG5L6_04	0.023	0.977	0.015	0.985	0.025	0.975	0.026	0.974	0.141	0.859	0.353	0.647	0.233	0.767	0.574	0.426	0.898	0.102	0.909	0.091	0.239	0.761
PG5L6_05	0.019	0.981	0.051	0.949	0.029	0.971	0.043	0.957	0.044	0.956	0.046	0.954	0.042	0.958	0.026	0.974	0.035	0.965	0.053	0.947	0.434	0.566
PG5L6_06	0.012	0.988	0.015	0.985	0.01	0.99	0.011	0.989	0.015	0.985	0.02	0.98	0.024	0.976	0.026	0.974	0.036	0.964	0.052	0.948	0.437	0.563
PG5L6_07	0.009	0.991	0.006	0.994	0.008	0.992	0.011	0.989	0.015	0.985	0.021	0.979	0.023	0.977	0.029	0.971	0.027	0.973	0.039	0.961	0.722	0.278
PG5L6_08	0.039	0.961	0.047	0.953	0.039	0.961	0.055	0.945	0.075	0.925	0.064	0.936	0.09	0.91	0.062	0.938	0.054	0.946	0.09	0.91	0.328	0.672
PG5L6_09	0.012	0.988	0.011	0.989	0.008	0.992	0.008	0.992	0.012	0.988	0.014	0.986	0.019	0.981	0.029	0.971	0.027	0.973	0.036	0.964	0.334	0.666
PG5L6_10	0.022	0.978	0.054	0.946	0.049	0.951	0.04	0.96	0.06	0.94	0.046	0.954	0.047	0.953	0.034	0.966	0.035	0.965	0.04	0.96	0.235	0.765
PG5L6_11	0.012	0.988	0.014	0.986	0.016	0.984	0.02	0.98	0.018	0.982	0.019	0.981	0.022	0.978	0.039	0.961	0.056	0.944	0.041	0.959	0.33	0.67
PG5L6_12	0.026	0.974	0.028	0.972	0.037	0.963	0.015	0.985	0.025	0.975	0.025	0.975	0.022	0.978	0.168	0.832	0.153	0.847	0.054	0.946	0.518	0.482
PG5L6_13	0.047	0.953	0.032	0.968	0.015	0.985	0.02	0.98	0.026	0.974	0.033	0.967	0.043	0.957	0.056	0.944	0.039	0.961	0.084	0.916	0.739	0.261
PG5L6_14	0.015	0.985	0.014	0.986	0.01	0.99	0.012	0.988	0.016	0.984	0.016	0.984	0.033	0.967	0.108	0.892	0.454	0.546	0.904	0.096	0.564	0.436
PG5L6_15	0.008	0.992	0.009	0.991	0.012	0.988	0.017	0.983	0.016	0.984	0.018	0.982	0.026	0.974	0.054	0.946	0.185	0.815	0.46	0.54	0.332	0.668
PG5L6_16	0.008	0.992	0.008	0.992	0.011	0.989	0.012	0.988	0.017	0.983	0.02	0.98	0.023	0.977	0.021	0.979	0.031	0.969	0.039	0.961	0.434	0.566
PG5L6_17	0.005	0.995	0.005	0.995	0.006	0.994	0.007	0.993	0.012	0.988	0.02	0.98	0.018	0.982	0.029	0.971	0.063	0.937	0.193	0.807	0.436	0.564
PG5L6_18	0.012	0.988	0.02	0.98	0.022	0.978	0.027	0.973	0.027	0.973	0.035	0.965	0.06	0.94	0.049	0.951	0.085	0.915	0.095	0.905	0.33	0.67
PG5L6_19	0.006	0.994	0.006	0.994	0.007	0.993	0.008	0.992	0.01	0.99	0.011	0.989	0.014	0.986	0.022	0.978	0.041	0.959	0.054	0.946	0.34	0.66
PG5L6_20	0.011	0.989	0.015	0.985	0.012	0.988	0.011	0.989	0.013	0.987	0.013	0.987	0.024	0.976	0.11	0.89	0.071	0.929	0.307	0.693	0.331	0.669
PG5L6_21	0.007	0.993	0.009	0.991	0.013	0.987	0.011	0.989	0.01	0.99	0.011	0.989	0.013	0.987	0.022	0.978	0.038	0.962	0.037	0.963	0.329	0.671
PG5L6_22	0.008	0.992	0.009	0.991	0.011	0.989	0.012	0.988	0.013	0.987	0.013	0.987	0.013	0.987	0.02	0.98	0.032	0.968	0.04	0.96	0.435	0.565
PG5L6_23	0.008	0.992	0.009	0.991	0.008	0.992	0.01	0.99	0.016	0.984	0.017	0.983	0.022	0.978	0.032	0.968	0.053	0.947	0.093	0.907	0.332	0.668
PG5L6_24	0.186	0.814	0.353	0.647	0.492	0.508	0.381	0.619	0.409	0.591	0.561	0.439	0.187	0.813	0.218	0.782	0.301	0.699	0.447	0.553	0.46	0.54
PG5L6_25	0.137	0.863	0.203	0.797	0.314	0.686	0.745	0.255	0.517	0.483	0.573	0.427	0.6	0.4	0.638	0.362	0.621	0.379	0.85	0.15	0.461	0.539
PG5L6_26	0.036	0.964	0.027	0.973	0.034	0.966	0.033	0.967	0.114	0.886	0.092	0.908	0.067	0.933	0.066	0.934	0.052	0.948	0.089	0.911	0.826	0.174
PG5L6_27	0.02	0.98	0.022	0.978	0.028	0.972	0.114	0.886	0.072	0.928	0.083	0.917	0.073	0.927	0.124	0.876	0.055	0.945	0.099	0.901	0.671	0.329
PG5L6_28	0.031	0.969	0.025	0.975	0.03	0.97	0.032	0.968	0.045	0.955	0.053	0.947	0.067	0.933	0.213	0.787	0.91	0.09	0.943	0.057	0.332	0.668
PG5L6_29	0.011	0.989	0.012	0.988	0.014	0.986	0.014	0.986	0.017	0.983	0.027	0.973	0.021	0.979	0.034	0.966	0.04	0.96	0.054	0.946	0.575	0.425
PG5L6_30	0.014	0.986	0.016	0.984	0.019	0.981	0.02	0.98	0.021	0.979	0.027	0.973	0.029	0.971	0.075	0.925	0.037	0.963	0.034	0.966	0.32	0.68
PG5L6_31	0.006	0.994	0.006	0.994	0.007	0.993	0.007	0.993	0.01	0.99	0.011	0.989	0.013	0.987	0.02	0.98	0.032	0.968	0.041	0.959	0.234	0.766
PG5L7_01	0.017	0.983	0.02	0.98	0.015	0.985	0.022	0.978	0.045	0.955	0.048	0.952	0.288	0.712	0.578	0.422	0.577	0.423	0.947	0.053	0.237	0.763
PG5L7_02	0.066	0.934	0.073	0.927	0.053	0.947	0.039	0.961	0.116	0.884	0.166	0.834	0.256	0.744	0.44	0.56	0.801	0.199	0.959	0.041	0.239	0.761
PG5L7_03	0.008	0.992	0.008	0.992	0.013	0.987	0.011	0.989	0.018	0.982	0.022	0.978	0.026	0.974	0.026	0.974	0.046	0.954	0.035	0.965	0.331	0.669
PG5L7_04	0.009	0.991	0.012	0.988	0.009	0.991	0.011	0.989	0.023	0.977	0.022	0.978	0.021	0.979	0.039	0.961	0.063	0.937	0.098	0.902	0.46	0.54
PG5L7_05	0.005	0.995	0.005	0.995	0.006	0.994	0.006	0.994	0.009	0.991	0.011	0.989	0.013	0.987	0.022	0.978	0.031	0.969	0.04	0.96	0.564	0.436
PG5L7_06	0.05	0.95	0.029	0.971	0.041	0.959	0.03	0.97	0.02	0.98	0.019	0.981	0.022	0.978	0.029	0.971	0.066	0.934	0.055	0.945	0.644	0.356
PG5L7_07	0.282	0.718	0.156	0.844	0.087	0.913	0.066	0.934	0.194	0.806	0.798	0.202	0.678	0.322	0.859	0.141	0.838	0.162	0.92	0.08	0.564	0.436
PG5L7_08	0.026	0.974	0.01	0.99	0.011	0.989	0.009	0.991	0.014	0.986	0.016	0.984	0.017	0.983	0.025	0.975	0.048	0.952	0.074	0.926	0.332	0.668
PG5L7_09	0.028	0.972	0.031	0.969	0.037	0.963	0.048	0.952	0.079	0.921	0.085	0.915	0.1	0.9	0.032	0.968	0.034	0.966	0.034	0.966	0.332	0.668
PG5L7_10	0.009	0.991	0.011	0.989	0.014	0.986	0.016	0.984	0.03	0.97	0.036	0.964	0.025	0.975	0.033	0.967	0.044	0.956	0.082	0.918	0.337	0.663
PG5L7_11	0.016	0.984	0.018	0.982	0.022	0.978	0.041	0.959	0.036	0.964	0.033	0.967	0.033	0.967	0.092	0.908	0.174	0.826	0.09	0.91	0.741	0.259
PG5L7_12	0.017	0.983	0.02	0.98	0.043	0.957	0.152	0.848	0.073	0.927	0.091	0.909	0.073	0.927	0.104	0.896	0.078	0.922	0.148	0.852	0.666	0.334
PG5L7_13	0.013	0.987	0.015	0.985	0.012	0.988	0.013	0.987	0.016	0.984	0.025	0.975	0.046	0.954	0.113	0.887	0.065	0.935	0.063	0.937	0.46	0.54
PG5L7_14	0.005	0.995	0.005	0.995	0.006	0.994	0.007	0.993	0.009	0.991	0.011	0.989	0.017	0.983	0.026	0.974	0.051	0.949	0.092	0.908	0.638	0.362
PG5L7_15	0.109	0.891	0.147	0.853	0.118	0.882	0.15	0.85	0.216	0.784	0.253	0.747	0.269	0.731	0.429	0.571	0.358	0.642	0.377	0.623	0.81	0.19
PG5L7_16	0.011	0.989	0.01	0.99	0.009	0.991	0.011	0.989	0.016	0.984	0.023	0.977	0.062	0.938	0.053	0.947	0.081	0.919	0.082	0.918	0.333	0.667
PG5L7_17	0.007	0.993	0.009	0.991	0.009	0.991	0.011	0.989	0.015	0.985	0.02	0.98	0.022	0.978	0.027	0.973	0.052	0.948	0.1	0.9	0.333	0.667
PG5L7_18	0.014	0.986	0.009	0.991	0.009	0.991	0.01	0.99	0.014	0.986	0.028	0.972	0.022	0.978	0.029	0.971	0.027	0.973	0.031	0.969	0.238	0.762
PG5L7_19	0.008	0.992	0.012	0.988	0.01	0.99	0.009	0.991	0.017	0.983	0.021	0.979	0.029	0.971	0.126	0.874	0.077	0.923	0.092	0.908	0.331	0.669
PG5L7_20	0.009	0.991	0.009	0.991	0.009	0.991	0.009	0.991	0.012	0.988	0.014	0.986	0.016	0.984	0.021	0.979	0.029	0.971	0.041	0.959	0.194	0.806
PG5L7_21	0.016	0.984	0.032	0.968	0.038	0.962	0.022	0.978	0.027	0.973	0.035	0.965	0.044	0.956	0.125	0.875	0.123	0.877	0.197	0.803	0.74	0.26
PG5L7_22	0.012	0.988	0.013	0.987	0.032	0.968	0.06	0.94	0.047	0.953	0.056	0.944	0.039	0.961	0.07	0.93	0.087	0.913	0.046	0.954	0.813	0.187
PG5L7_23	0.021	0.979	0.019	0.981	0.017	0.983	0.016	0.984	0.02	0.98	0.03	0.97	0.031	0.969	0.032	0.968	0.03	0.97	0.041	0.959	0.191	0.809
PG5L7_24	0.021	0.979	0.017	0.983	0.033	0.967	0.048	0.952	0.056	0.944	0.045	0.955	0.051	0.949	0.109	0.891	0.083	0.917	0.045	0.955	0.813	0.187
PG5L7_25	0.501	0.499	0.498	0.502	0.501	0.499	0.499	0.501	0.499	0.501	0.499	0.501	0.499	0.501	0.5	0.5	0.501	0.499	0.5	0.5	0.5	0.5
PG5L7_26	0.373	0.627	0.576	0.424	0.296	0.704	0.445	0.555	0.412	0.588	0.352	0.648	0.154	0.846	0.102	0.898	0.071	0.929	0.089	0.911	0.823	0.177
PG5L7_27	0.017	0.983	0.015	0.985	0.012	0.988	0.012	0.988	0.014	0.986	0.023	0.977	0.022	0.978	0.151	0.849	0.113	0.887	0.136	0.864	0.335	0.665
PG5L7_28	0.009	0.991	0.01	0.99	0.008	0.992	0.009	0.991	0.014	0.986	0.016	0.984	0.018	0.982	0.031	0.969	0.043	0.957	0.085	0.915	0.237	0.763
PG5L7_29	0.016	0.984	0.027	0.973	0.016	0.984	0.02	0.98	0.042	0.958	0.043	0.957	0.036	0.964	0.039	0.961	0.075	0.925	0.059	0.941	0.331	0.669
PG5L7_30	0.009	0.991	0.011	0.989	0.009	0.991	0.01	0.99	0.02	0.98	0.023	0.977	0.021	0.979	0.031	0.969	0.047	0.953	0.097	0.903	0.463	0.537
PG5L7_31	0.013	0.987	0.019	0.981	0.023	0.977	0.021	0.979	0.029	0.971	0.028	0.972	0.071	0.929	0.168	0.832	0.14	0.86	0.128	0.872	0.436	0.564
PG5L8_01	0.062	0.938	0.079	0.921	0.111	0.889	0.087	0.913	0.116	0.884	0.331	0.669	0.139	0.861	0.323	0.677	0.362	0.638	0.368	0.632	0.812	0.188
PG5L8_02	0.135	0.865	0.16	0.84	0.133	0.867	0.095	0.905	0.114	0.886	0.141	0.859	0.349	0.651	0.503	0.497	0.865	0.135	0.946	0.054	0.331	0.669
PG5L8_03	0.082	0.918	0.324	0.676	0.296	0.704	0.165	0.835	0.138	0.862	0.186	0.814	0.159	0.841	0.282	0.718	0.365	0.635	0.343	0.657	0.33	0.67
PG5L8_04	0.006	0.994	0.006	0.994	0.006	0.994	0.006	0.994	0.008	0.992	0.009	0.991	0.012	0.988	0.016	0.984	0.031	0.969	0.057	0.943	0.563	0.437
PG5L8_05	0.475	0.525	0.788	0.212	0.742	0.258	0.715	0.285	0.967	0.033	0.979	0.021	0.971	0.029	0.958	0.042	0.96	0.04	0.97	0.03	0.464	0.536
PG5L8_06	0.029	0.971	0.069	0.931	0.046	0.954	0.015	0.985	0.022	0.978	0.027	0.973	0.038	0.962	0.052	0.948	0.049	0.951	0.061	0.939	0.463	0.537
PG5L8_07	0.11	0.89	0.065	0.935	0.047	0.953	0.045	0.955	0.048	0.952	0.074	0.926	0.446	0.554	0.815	0.185	0.717	0.283	0.949	0.051	0.238	0.762
PG5L8_08	0.026	0.974	0.034	0.966	0.026	0.974	0.023	0.977	0.085	0.915	0.1	0.9	0.106	0.894	0.52	0.48	0.929	0.071	0.96	0.04	0.434	0.566
PG5L8_09	0.009	0.991	0.01	0.99	0.01	0.99	0.013	0.987	0.024	0.976	0.031	0.969	0.033	0.967	0.145	0.855	0.473	0.527	0.611	0.389	0.546	0.454
PG5L8_10	0.015	0.985	0.013	0.987	0.012	0.988	0.01	0.99	0.016	0.984	0.024	0.976	0.054	0.946	0.597	0.403	0.43	0.57	0.459	0.541	0.233	0.767
PG5L8_11	0.01	0.99	0.011	0.989	0.008	0.992	0.012	0.988	0.021	0.979	0.025	0.975	0.047	0.953	0.09	0.91	0.194	0.806	0.289	0.711	0.237	0.763
PG5L8_12	0.055	0.945	0.191	0.809	0.408	0.592	0.42	0.58	0.718	0.282	0.798	0.202	0.783	0.217	0.484	0.516	0.413	0.587	0.603	0.397	0.344	0.656
PG5L8_13	0.032	0.968	0.023	0.977	0.013	0.987	0.015	0.985	0.028	0.972	0.049	0.951	0.064	0.936	0.152	0.848	0.333	0.667	0.35	0.65	0.331	0.669
PG5L8_14	0.009	0.991	0.011	0.989	0.014	0.986	0.015	0.985	0.018	0.982	0.023	0.977	0.024	0.976	0.036	0.964	0.033	0.967	0.029	0.971	0.435	0.565
PG5L8_15	0.014	0.986	0.013	0.987	0.015	0.985	0.016	0.984	0.037	0.963	0.105	0.895	0.061	0.939	0.058	0.942	0.048	0.952	0.084	0.916	0.789	0.211
PG5L8_16	0.015	0.985	0.018	0.982	0.013	0.987	0.012	0.988	0.026	0.974	0.029	0.971	0.03	0.97	0.044	0.956	0.039	0.961	0.034	0.966	0.331	0.669
PG5L8_17	0.015	0.985	0.01	0.99	0.02	0.98	0.027	0.973	0.04	0.96	0.048	0.952	0.028	0.972	0.032	0.968	0.029	0.971	0.054	0.946	0.638	0.362
PG5L8_18	0.01	0.99	0.012	0.988	0.012	0.988	0.01	0.99	0.016	0.984	0.019	0.981	0.024	0.976	0.022	0.978	0.037	0.963	0.038	0.962	0.562	0.438
PG5L8_19	0.013	0.987	0.026	0.974	0.024	0.976	0.016	0.984	0.026	0.974	0.04	0.96	0.052	0.948	0.075	0.925	0.054	0.946	0.043	0.957	0.645	0.355
PG5L8_20	0.015	0.985	0.017	0.983	0.016	0.984	0.016	0.984	0.024	0.976	0.044	0.956	0.118	0.882	0.091	0.909	0.039	0.961	0.034	0.966	0.334	0.666
PG5L8_21	0.059	0.941	0.034	0.966	0.033	0.967	0.078	0.922	0.082	0.918	0.106	0.894	0.088	0.912	0.104	0.896	0.091	0.909	0.057	0.943	0.339	0.661
PG5L8_22	0.009	0.991	0.014	0.986	0.015	0.985	0.014	0.986	0.033	0.967	0.034	0.966	0.03	0.97	0.043	0.957	0.051	0.949	0.124	0.876	0.801	0.199
PG5L8_23	0.017	0.983	0.022	0.978	0.02	0.98	0.025	0.975	0.023	0.977	0.03	0.97	0.065	0.935	0.223	0.777	0.356	0.644	0.413	0.587	0.192	0.808
PG5L8_24	0.034	0.966	0.033	0.967	0.044	0.956	0.049	0.951	0.188	0.812	0.468	0.532	0.292	0.708	0.564	0.436	0.945	0.055	0.963	0.037	0.764	0.236
PG5L8_25	0.014	0.986	0.016	0.984	0.015	0.985	0.015	0.985	0.015	0.985	0.019	0.981	0.019	0.981	0.027	0.973	0.028	0.972	0.033	0.967	0.639	0.361
PG5L8_26	0.006	0.994	0.007	0.993	0.008	0.992	0.01	0.99	0.014	0.986	0.017	0.983	0.02	0.98	0.033	0.967	0.035	0.965	0.107	0.893	0.643	0.357
PG5L8_27	0.014	0.986	0.021	0.979	0.02	0.98	0.019	0.981	0.043	0.957	0.045	0.955	0.08	0.92	0.142	0.858	0.527	0.473	0.665	0.335	0.667	0.333
PG5L8_28	0.042	0.958	0.034	0.966	0.036	0.964	0.038	0.962	0.188	0.812	0.177	0.823	0.233	0.767	0.482	0.518	0.913	0.087	0.943	0.057	0.331	0.669
PG5L8_29	0.006	0.994	0.006	0.994	0.006	0.994	0.006	0.994	0.01	0.99	0.011	0.989	0.013	0.987	0.02	0.98	0.039	0.961	0.033	0.967	0.236	0.764
PG5L8_30	0.015	0.985	0.027	0.973	0.027	0.973	0.05	0.95	0.047	0.953	0.041	0.959	0.048	0.952	0.055	0.945	0.036	0.964	0.056	0.944	0.725	0.275
PG5L8_31	0.739	0.261	0.874	0.126	0.878	0.122	0.933	0.067	0.223	0.777	0.156	0.844	0.238	0.762	0.281	0.719	0.145	0.855	0.051	0.949	0.521	0.479

## Sheet: S8. Assignment AR
Table S8a-c. Individual assignment results based on Allelic Richness.
Table 8a. Percentage of correctly assigned individuals
	Number of loci included, sorted by AR											> 95%
Threshold	10	9	8	7	6	5	4	3	2	1		90-95%
0	96.9758	96.7742	95.9677	93.3468	89.7177	89.7177	84.879	82.2581	76.6129	17.5403		85-90%
0.05	95.9677	96.9758	95.1613	92.5403	89.1129	87.9032	82.0565	77.8226	71.1694	0
0.1	95.7661	96.5726	93.3468	91.7339	86.4919	84.6774	78.4274	72.5806	65.7258	0
0.15	94.9597	96.371	91.5323	89.7177	83.871	81.0484	75.2016	67.3387	62.2984	0
0.2	93.1452	95.7661	90.3226	88.5081	80.6452	78.8306	72.5806	65.5242	61.0887	0
0.25	91.9355	93.5484	89.5161	86.8952	78.4274	76.2097	68.75	63.7097	58.2661	0
0.3	90.3226	91.9355	87.2984	85.0806	75.6048	71.9758	64.7177	59.0726	52.621	0
0.35	88.9113	89.3145	83.0645	81.4516	71.5726	65.7258	61.0887	55.0403	48.5887	0
0.4	83.4677	86.0887	78.2258	73.5887	62.7016	58.6694	52.0161	47.9839	43.3468	0
0.45	74.5968	76.4113	66.3306	60.0806	45.7661	42.5403	35.4839	31.25	28.2258	0
0.5	0	0	0	0	0	0	0	0	0	0
Table 8b. Percentage of falsely assigned individuals
	Number of loci included, sorted by AR											< 5%
Threshold	10	9	8	7	6	5	4	3	2	1		5-10%
0	3.02419	3.22581	4.03226	6.65323	10.2823	10.2823	15.121	17.7419	23.3871	82.4597		10-15%
0.05	1.41129	1.6129	2.62097	4.43548	6.85484	7.25806	10.4839	14.3145	17.5403	0
0.1	1.00806	1.6129	1.81452	3.62903	5.24194	5.84677	7.8629	12.5	15.9274	0
0.15	0.201613	0.604839	1.20968	3.22581	3.62903	4.23387	6.04839	11.2903	14.9194	0
0.2	0.201613	0.403226	1.00806	2.01613	2.82258	3.22581	5.44355	9.27419	14.1129	0
0.25	0	0.403226	0.604839	1.41129	2.01613	2.01613	3.83065	6.85484	12.2984	0
0.3	0	0	0.403226	0.604839	0.604839	1.00806	2.62097	5.64516	10.0806	0
0.35	0	0	0.201613	0.201613	0.403226	0.806452	1.6129	4.83871	7.25806	0
0.4	0	0	0	0	0.201613	0.403226	0.806452	2.82258	3.62903	0
0.45	0	0	0	0	0	0	0	0.403226	0.806452	0
0.5	0	0	0	0	0	0	0	0	0	0
Table 8c. Percentage of excluded individuals
	Number of loci included, sorted by AR											< 5%
Threshold	10	9	8	7	6	5	4	3	2	1		5-10%
0	0	0	0	0	0	0	0	0	0	0		10-15%
0.05	2.62097	1.41129	2.21774	3.02419	4.03226	4.83871	7.45968	7.8629	11.2903	100
0.1	3.22581	1.81452	4.83871	4.6371	8.26613	9.47581	13.7097	14.9194	18.3468	100
0.15	4.83871	3.02419	7.25806	7.05645	12.5	14.7177	18.75	21.371	22.7823	100
0.2	6.65323	3.83065	8.66935	9.47581	16.5323	17.9435	21.9758	25.2016	24.7984	100
0.25	8.06452	6.04839	9.87903	11.6935	19.5565	21.7742	27.4194	29.4355	29.4355	100
0.3	9.67742	8.06452	12.2984	14.3145	23.7903	27.0161	32.6613	35.2823	37.2984	100
0.35	11.0887	10.6855	16.7339	18.3468	28.0242	33.4677	37.2984	40.121	44.1532	100
0.4	16.5323	13.9113	21.7742	26.4113	37.0968	40.9274	47.1774	49.1935	53.0242	100
0.45	25.4032	23.5887	33.6694	39.9194	54.2339	57.4597	64.5161	68.3468	70.9677	100
0.5	100	100	100	100	100	100	100	100	100	100

## Sheet: S9. Assignment PAR
Table S9a-c. Individual assignment results based on Private Allelic Richness.
Table 9a. Percentage of correctly assigned individuals
	Number of loci included, sorted by PAR											> 95%
Threshold	10	9	8	7	6	5	4	3	2	1		90-95%
0	96.5726	97.1774	96.1694	93.9516	92.9435	89.3145	85.0806	82.0565	74.5968	59.6774		85-90%
0.05	95.9677	97.379	95.5645	92.9435	91.5323	87.5	82.0565	78.8306	69.1532	50.4032
0.1	95.7661	96.5726	93.9516	91.5323	89.7177	85.2823	80.6452	73.7903	65.7258	39.5161
0.15	94.9597	96.1694	92.3387	89.7177	87.2984	84.2742	77.2177	69.1532	62.7016	35.4839
0.2	93.1452	95.1613	91.3306	89.1129	85.4839	82.2581	72.9839	65.9274	57.0565	18.75
0.25	91.7339	92.9435	89.7177	87.2984	84.0726	79.2339	71.1694	64.3145	54.2339	12.9032
0.3	90.3226	91.7339	87.0968	84.6774	81.6532	76.8145	68.5484	62.0968	52.2177	6.65323
0.35	88.9113	89.5161	84.879	80.2419	77.8226	72.1774	64.1129	57.4597	47.7823	1.41129
0.4	83.4677	84.0726	79.6371	73.9919	72.379	66.7339	56.25	51.8145	43.75	0
0.45	74.5968	74.7984	69.3548	63.5081	60.6855	52.4194	40.3226	35.6855	26.4113	0
0.5	0	0	0	0	0	0	0	0	0	0
Table 9b. Percentage of falsely assigned individuals
	Number of loci included, sorted by PAR											< 5%
Threshold	10	9	8	7	6	5	4	3	2	1		5-10%
0	3.42742	2.82258	3.83065	6.04839	7.05645	10.6855	14.9194	17.9435	25.4032	40.3226		10-15%
0.05	1.20968	1.20968	2.41935	3.83065	5.44355	8.66935	11.8952	14.3145	18.9516	28.2258
0.1	1.00806	1.00806	2.41935	3.22581	4.6371	7.45968	9.27419	12.7016	17.7419	23.3871
0.15	0.403226	0.806452	1.6129	2.41935	3.02419	4.83871	7.45968	11.4919	16.129	20.1613
0.2	0.201613	0.806452	1.00806	1.81452	2.01613	3.42742	5.64516	10.8871	14.9194	11.8952
0.25	0	0.604839	0.604839	1.00806	1.41129	2.21774	4.6371	7.05645	13.5081	9.27419
0.3	0	0.201613	0.403226	0.403226	0.806452	1.6129	3.42742	6.45161	12.2984	3.83065
0.35	0	0	0.403226	0.201613	0.201613	0.806452	2.21774	5.84677	10.6855	0.201613
0.4	0	0	0	0	0	0.604839	1.20968	3.62903	7.66129	0
0.45	0	0	0	0	0	0	0.201613	0.403226	0.604839	0
0.5	0	0	0	0	0	0	0	0	0	0
Table 9c. Percentage of excluded individuals
	Number of loci included, sorted by PAR											< 5%
Threshold	10	9	8	7	6	5	4	3	2	1		5-10%
0	0	0	0	0	0	0	0	0	0	0		10-15%
0.05	2.82258	1.41129	2.01613	3.22581	3.02419	3.83065	6.04839	6.85484	11.8952	21.371
0.1	3.22581	2.41935	3.62903	5.24194	5.64516	7.25806	10.0806	13.5081	16.5323	37.0968
0.15	4.6371	3.02419	6.04839	7.8629	9.67742	10.8871	15.3226	19.3548	21.1694	44.3548
0.2	6.65323	4.03226	7.66129	9.07258	12.5	14.3145	21.371	23.1855	28.0242	69.3548
0.25	8.26613	6.45161	9.67742	11.6935	14.5161	18.5484	24.1935	28.629	32.2581	77.8226
0.3	9.67742	8.06452	12.5	14.9194	17.5403	21.5726	28.0242	31.4516	35.4839	89.5161
0.35	11.0887	10.4839	14.7177	19.5565	21.9758	27.0161	33.6694	36.6935	41.5323	98.3871
0.4	16.5323	15.9274	20.3629	26.0081	27.621	32.6613	42.5403	44.5565	48.5887	100
0.45	25.4032	25.2016	30.6452	36.4919	39.3145	47.5806	59.4758	63.9113	72.9839	100
0.5	100	100	100	100	100	100	100	100	100	100
